# Supplementary material for: A maltose-regulated large genomic region is activated by the transcriptional regulator MalT in Actinoplanes sp. SE50/110
Source: Appl Microbiol Biotechnol. 2020 Sep 28;104(21):9283–94. doi: 10.1007/s00253-020-10923-2 (PMC7567727; doi:10.1007/s00253-020-10923-2)
Supplement: Supplementary file 1 — (XLSX 1919 kb) [file 253_2020_10923_MOESM1_ESM.xlsx]

## Sheet: Title page
Applied Microbiology and Biotechnology
A maltose-regulated large genomic region is activated by the transcriptional regulator MalT in Actinoplanes sp. SE50/110
Julian Droste1, Martin Kulisch1, Timo Wolf1, Lena Schaffert1, Susanne Schneiker-Bekel2, Alfred Pühler2, and Jörn Kalinowski1§
Affiliations
1 Microbial Genomics and Biotechnology,
2 Senior Research Group in Genome Research of Industrial Microorganisms,
Center for Biotechnology, Bielefeld University, Universitätsstraße 27, 33615 Bielefeld, Germany
§ Corresponding author: Prof. Dr. Jörn Kalinowski (joern@CeBiTec.Uni-Bielefeld.DE) Tel.: +49-(0)521-106-8756, Fax: +49-(0)521-106-89041
Supplementary Tables S1-S7 Overview
Table S1:	List of genes with differential transcript abundancies in the Actinoplanes sp. SE50/110 wild type grown on maltose minimal medium compared to glucose minimal medium.
Table S2:	List of primers used in this study.
Table S3:	Annotation of the genes located in the maltose-regulated large genomic region (MRLGR) in Actinoplanes sp. SE50/110 (ACSP50_3900 to ACSP50_3950). The annotation according to Wolf et al., 2017b is compared to the BLASTP and tBLASTn results of the respective proteins.
Table S4:	Homologous genes of the MRLGR in other bacteria shown in Fig. 3.
Table S5:	List of genes with differential transcript abundancies in the deletion mutant ACSP50_ΔmalT compared to the wild type grown in maltose and glucose minimal medium.
Table S6:	Summary of all transcriptomic studies of the MRLGR in Actinoplanes sp. SE50/110 in this study.
Table S7:	Results of the RT-qPCR of the MRLGR genes in ACSP50_ΔmalT and ACSP50_OEmalT each compared to the wild type level on maltose.

## Sheet: Table S1
Table S1	List of genes with differential transcript abundancies in the Actinoplanes sp. SE50/110 wild type grown on maltose minimal medium compared to glucose minimal medium.
Locus	Gene	Annotation	A-value	M-value	SD	padj-value
ACSP50_0001	dnaA_1	Chromosomal replication initiator protein DnaA	8.51713	-0.0599827	0.32912	1			Abbreviation	Explanation
ACSP50_0002		DNA polymerase III subunit beta	10.0546	-0.11842	0.458763	1			Locus		Locus tag of Actinoplanes sp. SE50/110 according to annotation by Wolf et al., 2017b
ACSP50_0003		6-phosphogluconate dehydrogenase	9.57365	0.0775076	0.500283	1			Gene		trivial name of a gene of Actinoplanes sp. SE50/110 according to annotation by Wolf et al., 2017b
ACSP50_0004		DNA replication/repair protein RecF	9.23669	-0.0972737	0.458277	1			Annotation		(predicted) gene function according to the annotation by Wolf et al., 2017b
ACSP50_0005		RNA-binding protein	9.49645	-0.0422685	0.457111	1			A-value		is the log2 average intensitiy of the corresponding gene
ACSP50_0006		hypothetical protein	10.137	-0.157455	0.486508	1			M-value		is the log2 of the corrsponding fold-change calculated from the coverage of the respective gene at the given time point compared to the pooled sample over all time points (calculated with DeSeq2)
ACSP50_0007		uncharacterized protein	9.12107	-0.0858927	0.547676	1			SD		standard deviation of three biological replicates (calculated with DeSeq2)
ACSP50_0008		DNA topoisomerase IV subunit B	9.74959	-0.137067	0.55786	1			padj		false-discovery-rate (FDR) according to Benjaminii Hochberg
ACSP50_0009		DNA gyrase subunit A	9.61217	-0.0273593	0.690027	1
ACSP50_0010		uncharacterized protein	10.6358	-0.154832	0.267946	1			positive M-value:		increased transcription on maltose
ACSP50_0012		uncharacterized protein	11.3311	-0.139811	0.331022	1			negative M-value:		increased transcription on glucose
ACSP50_0014		hypothetical protein	12.5171	-0.0985584	0.395136	1
ACSP50_0015		hypothetical protein	6.59094	-0.108014	0.452253	1
ACSP50_0016		DNA-binding response regulator	13.1481	0.0379575	0.510207	1
ACSP50_0017		two-component sensor histidine kinase	10.1218	0.000327376	0.322675	1
ACSP50_0018		hypothetical protein	8.11215	-0.274634	0.761295	1
ACSP50_0019		hypothetical protein	10.7708	-0.244464	0.625524	1
ACSP50_0020		NUDIX hydrolase	11.2422	-0.0251503	0.251694	1
ACSP50_0021		hypothetical protein	9.04331	-0.147745	0.342411	1
ACSP50_0022		hypothetical protein	11.8209	-0.123104	0.304422	1
ACSP50_0023		protein dithiol-disulfide isomerase	8.74713	-0.20772	0.280727	1
ACSP50_0024		cysteine desufuration protein SufE	10.3149	0.0232959	0.339466	1
ACSP50_0025		signal transduction protein	10.3868	-0.0996557	0.360082	1
ACSP50_0026		lipase	9.50616	-0.0215241	0.483796	1
ACSP50_0027		thiosulfate sulfurtransferase	9.59382	0.102205	0.375602	1
ACSP50_0028		molecular chaperone HtpG	8.64936	0.00117393	0.5024	1
ACSP50_0029		hypothetical protein	7.51942	0.0849604	0.651329	1
ACSP50_0030		TetR family transcriptional regulator	9.67041	0.0955711	0.243208	1
ACSP50_0031		biotin carboxylase	7.98756	0.0988259	0.23743	1
ACSP50_0032		hydroxymethylglutaryl-CoA lyase	7.71053	0.0161864	0.404021	1
ACSP50_0033		hypothetical protein	8.76941	-0.00468878	0.385341	1
ACSP50_0034		hypothetical protein	7.23857	-0.0782834	0.379027	1
ACSP50_0035		carboxylase	9.38848	0.0984782	0.584705	1
ACSP50_0036		acyl-CoA dehydrogenase	7.74328	0.245593	0.317992	1
ACSP50_0037		Transcriptional Regulator Xre family	11.135	0.129357	0.349452	1
ACSP50_0038		MarR family transcriptional regulator	7.06943	-0.0741103	0.29328	1
ACSP50_0039		polyisoprenoid-binding protein	9.91216	-0.105467	0.389311	1
ACSP50_0040		conserved hypothetical protein	10.6406	-0.0444421	0.321834	1
ACSP50_0041		conserved hypothetical protein	7.25334	0.0539901	0.331937	1
ACSP50_0042		hypothetical protein	9.74503	0.568786	0.42752	0.669585
ACSP50_0043		DUF397 domain-containing protein	6.78028	0.0713079	0.527434	1
ACSP50_0044		hypothetical protein	9.92482	0.112875	0.387267	1
ACSP50_0045		hypothetical protein	11.9456	0.21108	0.319262	1
ACSP50_0046		UDP-N-acetyl-D-mannosaminuronic acid transferase	9.74356	-0.120886	0.278311	1
ACSP50_0048		uncharacterized protein	10.6297	0.00919252	0.457283	1
ACSP50_0049		FHA domain-containing protein	10.5262	-0.0469715	0.395284	1
ACSP50_0050		protein phosphatase	10.4658	0.0171222	0.411982	1
ACSP50_0051		cell division protein FtsW	10.9177	-0.0648702	0.292392	1
ACSP50_0052		peptidoglycan glycosyltransferase	9.43934	-0.00236655	0.486476	1
ACSP50_0053		serine/threonine protein kinase	10.1754	-0.0789078	0.385256	1
ACSP50_0054		serine/threonine protein kinase	8.67452	-0.0899324	0.401946	1
ACSP50_0055		glutamine amidotransferase	8.92716	-0.0601758	0.34351	1
ACSP50_0056		hypothetical protein	8.60325	-0.211069	0.376104	1
ACSP50_0057		hypothetical protein	8.65611	-0.0755328	0.374063	1
ACSP50_0058		hypothetical protein	9.13028	-0.0468187	0.35018	1
ACSP50_0059		septation inhibitor protein	12.7101	0.0268198	0.302143	1
ACSP50_0060		Fe-S oxidoreductase	7.84571	0.0536215	0.494767	1
ACSP50_0061		membrane protein	8.09541	-0.0926994	0.321624	1
ACSP50_0062		yugS-like uncharacterized membrane protein	9.00678	0.081663	0.427365	1
ACSP50_0063		hypothetical protein	9.20053	-0.133947	0.707846	1
ACSP50_0065		pyridoxamine 5'-phosphate oxidase	8.90639	0.00680793	0.438279	1
ACSP50_0066		deoxycytidine triphosphate deaminase	10.0533	-0.347027	0.363514	1
ACSP50_0067		hypothetical protein	10.3629	-0.0545131	0.234896	1
ACSP50_0068		hypothetical protein	12.2038	-0.187799	0.310792	1
ACSP50_0069		phosphoribosyltransferase	7.32683	-0.0697525	0.206994	1
ACSP50_0070		stage II sporulation protein E	9.48467	-0.117832	0.236278	1
ACSP50_0071		hypothetical protein	12.9617	0.0673297	0.456862	1
ACSP50_0072		butyryl-CoA dehydrogenase	6.43372	0.11402	0.305884	1
ACSP50_0073		phosphohistidine phosphatase	8.42912	0.0914877	0.319904	1
ACSP50_0074		uncharacterized protein	8.86448	0.118344	0.223567	1
ACSP50_0075		hemolysin III	9.10416	0.0772117	0.300823	1
ACSP50_0076		hypothetical protein	9.32954	-0.0178994	0.559654	1
ACSP50_0077		hypothetical protein	10.9727	-0.151135	0.396607	1
ACSP50_0078		DNA-directed RNA polymerase sigma-70 factor	6.54981	0.0396172	0.33497	1
ACSP50_0079		uncharacterized protein	7.14155	-0.0880292	0.356554	1
ACSP50_0080		uncharacterized protein	10.3485	0.0706167	0.375353	1
ACSP50_0081		hypothetical protein	10.7198	-0.620393	0.334397	0.38536
ACSP50_0082		branched-chain alpha-keto acid dehydrogenase subunit E2	8.57726	0.24254	0.356669	1
ACSP50_0083		2-oxoisovalerate dehydrogenase subunit beta	9.52567	0.510623	0.393338	1
ACSP50_0084		pyruvate dehydrogenase (acetyl-transferring) E1 component subunit alpha	9.15238	0.702669	0.474036	0.218595
ACSP50_0085		polycystic kidney disease 1-like 3	8.49169	0.0288851	0.383318	1
ACSP50_0086		hypothetical protein	8.39675	-0.0662616	0.31607	1
ACSP50_0087		ABC transporter	11.5705	0.105506	0.40706	1
ACSP50_0088		ABC transporter	10.676	0.0165838	0.389758	1
ACSP50_0089		molecular chaperone DnaK	12.5867	-0.174293	0.529218	1
ACSP50_0090		nucleotide exchange factor GrpE	10.1142	-0.0386632	0.368697	1
ACSP50_0091		molecular chaperone DnaJ	9.87518	0.0147223	0.397288	1
ACSP50_0092		MerR Family Transcriptional Regulator	9.80597	0.158338	0.448891	1
ACSP50_0093		hypothetical protein	8.59844	0.209381	0.37373	1
ACSP50_0094		potassium transporter	10.4821	-0.00399327	0.424963	1
ACSP50_0095		potassium transporter TrkA	8.51427	-0.174089	0.34023	1
ACSP50_0096		MFS transporter	7.77732	0.656768	0.671639	1
ACSP50_0097		ATP-dependent chaperone ClpB	7.37838	0.209553	0.576491	1
ACSP50_0098		hypothetical protein	9.80697	-0.499681	0.476113	1
ACSP50_0099		hypothetical protein	10.9102	0.0483596	0.157701	1
ACSP50_0100		uncharacterized protein	7.96255	-0.10351	0.343681	1
ACSP50_0102		ArsR-family transcriptional regulator	12.7671	-0.204719	0.426406	1
ACSP50_0103		class II aldolase	10.8241	-0.361738	0.353897	1
ACSP50_0104		membrane protein	8.3274	0.00275671	0.380987	1
ACSP50_0105		polynucleotide kinase-phosphatase	8.6617	0.580435	0.578822	1
ACSP50_0106		3' terminal RNA ribose 2'-O-methyltransferase Hen1	8.14035	0.678775	0.589043	1
ACSP50_0107		hypothetical protein	9.85805	-0.1459	0.416383	1
ACSP50_0108		class II fructose-bisphosphate aldolase	11.6606	0.225931	0.51449	1
ACSP50_0109		hypothetical protein	6.86844	-0.0737788	0.54039	1
ACSP50_0110		hypothetical protein	6.94382	0.0999742	0.429342	1
ACSP50_0111		uncharacterized protein	8.77404	-0.00521775	0.303081	1
ACSP50_0112		uncharacterized protein	7.91903	-0.0602691	0.273453	1
ACSP50_0113		hypothetical protein	11.7631	-0.0733447	0.449885	1
ACSP50_0114		hypothetical protein	8.20551	-0.233006	0.414101	1
ACSP50_0115		uncharacterized protein	12.0976	-0.0200856	0.367844	1
ACSP50_0116		adenylosuccinate synthase	9.18648	-0.161677	0.276151	1
ACSP50_0117		phosphoribosylamine--glycine ligase	8.76439	-0.059511	0.308187	1
ACSP50_0118		acyl-CoA synthase	8.99291	-0.148604	0.41115	1
ACSP50_0119		ArsR-family transcriptional regulator	8.93284	0.0324713	0.387349	1
ACSP50_0120		adenylosuccinate lyase	9.03384	-0.0348312	0.2918	1
ACSP50_0121		phosphoribosylformylglycinamidine synthase subunit PurS	10.0291	0.026595	0.370291	1
ACSP50_0122		phosphoribosylformylglycinamidine synthase I	9.62925	-0.0986339	0.400531	1
ACSP50_0123		phosphoribosylformylglycinamidine synthase II	10.1211	-0.0507243	0.305055	1
ACSP50_0124		uncharacterized protein	12.6062	-0.0467528	0.435054	1
ACSP50_0125		hypothetical protein	7.67504	-0.196574	0.39439	1
ACSP50_0126		amidophosphoribosyltransferase	9.94866	-0.100782	0.445252	1
ACSP50_0127		phosphoribosylformylglycinamidine cyclo-ligase	9.34218	-0.244166	0.353716	1
ACSP50_0128		radical SAM protein	8.88436	0.159255	0.363368	1
ACSP50_0129		hypothetical protein	7.71032	-0.100331	0.343058	1
ACSP50_0130		conserved hypothetical protein	10.9858	-0.193959	0.392968	1
ACSP50_0131		leucine dehydrogenase	9.96861	0.0244048	0.304449	1
ACSP50_0132		uncharacterized protein	8.74772	-0.092035	0.297381	1
ACSP50_0133		DNA binding domain-containing protein	11.7651	0.215349	0.799658	1
ACSP50_0134		methyltransferase type 11	8.81839	0.233215	0.40878	1
ACSP50_0135		RNA 2'-phosphotransferase	8.08261	0.774909	0.675877	0.00251939
ACSP50_0136		hypothetical protein	8.41399	0.153669	0.368035	1
ACSP50_0137		hypothetical protein	8.21169	-0.118468	0.288095	1
ACSP50_0138		hypothetical protein	7.65137	0.0552837	0.58266	1
ACSP50_0139		aromatic compound degradation protein PaaI	11.8397	0.00413406	0.347353	1
ACSP50_0140		hypothetical protein	7.68818	-0.0556237	0.411155	1
ACSP50_0141		hypothetical protein	9.61004	-0.00261846	0.371117	1
ACSP50_0145		MerR-family transcriptional regulator	9.48835	0.0197999	0.246345	1
ACSP50_0146		isopentenyl-diphosphate Delta-isomerase	10.8262	-0.0863578	0.381595	1
ACSP50_0147		phytoene dehydrogenase	11.3187	-0.0182062	0.332401	1
ACSP50_0148		polyprenyl synthetase	10.4588	0.00988978	0.347477	1
ACSP50_0149		phytoene synthase	11.2527	0.238814	0.342933	1
ACSP50_0150		deoxyribodipyrimidine photo-lyase	9.6399	0.228272	0.374517	1
ACSP50_0151		pyridine nucleotide-disulfide oxidoreductase	8.7201	-0.0616278	0.366701	1
ACSP50_0155	phy	3-phytase precursor	8.30429	-0.151522	0.448724	1
ACSP50_0156		hypothetical protein	6.81773	-0.303345	0.57292	1
ACSP50_0157		serine/threonine protein kinase	8.19506	0.0718319	0.525754	1
ACSP50_0158		sigma subunit sigma24	8.99793	-0.105987	0.63735	1
ACSP50_0161		manganese ABC transporter	9.00317	-0.506324	0.584508	0.225907
ACSP50_0162		ABC transporter ATP-binding protein	7.59297	-0.191092	0.519205	1
ACSP50_0163		manganese transporter	7.91383	-0.279158	0.531583	1
ACSP50_0164		manganese ABC transporter permease	9.80736	-0.0569729	0.31413	1
ACSP50_0165		ArsR family transcriptional regulator	9.27851	-0.0245336	0.412452	1
ACSP50_0167		membrane protein	7.92046	-0.305995	0.564163	1
ACSP50_0168		uncharacterized protein	7.74592	-0.228682	0.618775	1
ACSP50_0169		imidazolonepropionase	7.31116	0.0416679	0.373945	1
ACSP50_0170		nicotianamine synthase	9.23308	-0.264985	0.533647	1
ACSP50_0171		GNAT family N-acetyltransferase	10.4515	-0.316506	0.527156	1
ACSP50_0172		hypothetical protein	7.10322	-0.305632	0.630249	1
ACSP50_0173		hypothetical protein	9.68611	-0.0695193	0.370785	1
ACSP50_0174		membrane protein	8.05093	0.100237	0.363771	1
ACSP50_0175	vanYB	D-alanyl-D-alanine carboxypeptidase	8.03814	-0.0314586	0.389276	1
ACSP50_0177		superoxide dismutase	11.8427	-0.317149	0.290717	0.00610034
ACSP50_0178		superoxide dismutase	9.30024	-0.0750922	0.319907	1
ACSP50_0179		nickel transporter	10.1769	-0.195594	0.419124	1
ACSP50_0180		hypothetical protein	9.42055	-0.2266	0.440728	1
ACSP50_0182		uncharacterized protein	8.25083	-0.0667856	0.395793	1
ACSP50_0183		site-specific tyrosine recombinase XerC	7.12272	-0.169348	0.672567	1
ACSP50_0188		hypothetical protein	10.8154	-0.0542364	0.558365	1
ACSP50_0189		transposase	11.1851	-0.215702	0.401816	1
ACSP50_0190		hypothetical protein	8.51899	-0.21558	0.496556	1
ACSP50_0191		hypothetical protein	8.97928	0.220067	0.438541	1
ACSP50_0192		hypothetical protein	9.19628	0.264655	0.55782	1
ACSP50_0193		hypothetical protein	8.78275	-0.129253	0.371322	1
ACSP50_0194		hypothetical protein	6.70893	-0.131382	0.491521	1
ACSP50_0195		hypothetical protein	9.32036	-0.0705263	0.413283	1
ACSP50_0196		transposase	7.01262	-0.152107	0.6652	1
ACSP50_0197		integrase	9.58666	-0.136041	0.408095	1
ACSP50_0198		hypothetical protein	6.94654	-0.0742016	0.457088	1
ACSP50_0199		hypothetical protein	8.37463	0.101165	0.341508	1
ACSP50_0200		stage II sporulation protein E	10.2496	0.142461	0.374188	1
ACSP50_0201		hypothetical protein	8.66361	-0.0660026	0.491675	1
ACSP50_0202		hypothetical protein	7.52705	-0.0912368	0.384547	1
ACSP50_0203		Midasin	7.92492	0.0831907	0.338392	1
ACSP50_0204		hypothetical protein	9.01031	0.0769283	0.309283	1
ACSP50_0207		anti-anti-sigma factor	7.54146	-0.117253	0.495925	1
ACSP50_0213		hypothetical protein	10.7356	-0.0973098	0.208063	1
ACSP50_0217		hypothetical protein	9.23727	-0.07656	0.693973	1
ACSP50_0218		acid phosphatase	9.42796	0.542726	0.678797	0.657426
ACSP50_0220		Transposase	8.16656	-0.19487	0.447403	1
ACSP50_0221		hypothetical protein	6.52868	-0.205634	0.402923	1
ACSP50_0222		ABC transporter permease	8.08399	0.0360082	0.280065	1
ACSP50_0223		ABC transporter	7.30356	-0.0899324	0.330186	1
ACSP50_0224		hypothetical protein	9.19079	0.0138489	0.397249	1
ACSP50_0225		UDP-diphosphatase	9.75674	-0.211366	0.240355	1
ACSP50_0226		two component system transcriptional regulatory protein	9.39455	0.0153592	0.395867	1
ACSP50_0227		ATPase domain-containing protein	9.50514	-0.105147	0.562278	1
ACSP50_0228		MerR Family Transcriptional Regulator	9.96058	0.0112944	0.338403	1
ACSP50_0229		putative S-adenosylmethionine-dependent methyltransferase/MSMEI_2290	7.09563	-0.0702665	0.603369	1
ACSP50_0230		hypothetical protein	9.39584	-0.222837	0.39817	1
ACSP50_0231		hypothetical protein	7.63444	-0.0978094	0.356538	1
ACSP50_0232		Glycyl-glycine endopeptidase ALE-1 precursor	6.86421	-0.107512	0.380322	1
ACSP50_0233		acetoin dehydrogenase E2 subunit dihydrolipoyllysine-residue acetyltransferase	6.79396	0.0750694	0.606956	1
ACSP50_0234		MFS transporter	7.72905	-0.0547057	0.497819	1
ACSP50_0235		pyridoxal-5'-phosphate-dependent protein subunit beta	9.10605	-0.146045	0.504191	1
ACSP50_0236		hypothetical protein	8.40638	-0.71149	0.989633	1
ACSP50_0237		DUF305 domain-containing protein	8.32804	-0.159411	0.376642	1
ACSP50_0239		site-specific tyrosine recombinase XerC	7.1702	0.0517848	0.608567	1
ACSP50_0240		integrase	7.44564	0.0181642	0.33078	1
ACSP50_0241		hypothetical protein	6.60124	0.0850679	0.499609	1
ACSP50_0242		hypothetical protein	5.9099	0.415805	0.175592	1
ACSP50_0243		Site-specific recombinase XerD	7.56375	-0.160318	0.672344	1
ACSP50_0244		uncharacterized protein	10.4239	0.032453	0.506574	1
ACSP50_0245		hypothetical protein	7.85183	-0.0763306	0.322766	1
ACSP50_0246		hypothetical protein	8.14829	-0.072587	0.301439	1
ACSP50_0247		hypothetical protein	8.48659	-0.107626	0.427753	1
ACSP50_0248		hypothetical protein	10.3498	-0.09984	0.543447	1
ACSP50_0249		hypothetical protein	6.8855	-0.58467	0.104276	1
ACSP50_0250		glycosyl transferase	6.53793	-0.0379287	0.780629	1
ACSP50_0251		hypothetical protein	9.21062	0.146548	0.374491	1
ACSP50_0252		NAD-dependent dehydratase	6.74856	0.160418	0.642208	1
ACSP50_0253		nucleoside-diphosphate-sugar pyrophosphorylase	8.91505	-0.193989	0.50115	1
ACSP50_0254		ADP-glyceromanno-heptose 6-epimerase	8.49558	-0.00816616	0.294163	1
ACSP50_0255		Spherulin-4	7.28901	-0.292602	0.409587	1
ACSP50_0256		hypothetical protein	8.3897	-0.184428	0.554699	1
ACSP50_0257		hypothetical protein	7.10223	0.0335975	0.392666	1
ACSP50_0258		carboxylate--amine ligase	8.87033	-0.112897	0.267879	1
ACSP50_0259	rsbU	regulator of sigma subunit	8.3089	0.0779368	0.549528	1
ACSP50_0260		hypothetical protein	7.00308	0.0251674	0.377058	1
ACSP50_0261		carboxylate--amine ligase	7.41518	0.0279915	0.799408	1
ACSP50_0262	bacD_1	Alanine-anticapsin ligase BacD	8.38164	0.120911	0.790049	1
ACSP50_0263		aminotransferase class I/II	9.60353	0.0823506	0.219849	1
ACSP50_0264		hypothetical protein	11.9306	-0.0618351	0.422672	1
ACSP50_0265		hypothetical protein	6.89909	0.212331	0.486876	1
ACSP50_0266		Omega-3 fatty acid desaturase	6.6609	0.0219845	0.331143	1
ACSP50_0267		hypothetical protein	7.88405	-0.122611	0.287791	1
ACSP50_0268		hypothetical protein	8.539	0.0233868	0.319602	1
ACSP50_0269		hypothetical protein	7.09618	0.170523	0.44884	1
ACSP50_0270		hypothetical protein	6.96408	-0.047916	0.461089	1
ACSP50_0272		hypothetical protein	11.2494	0.497349	1.03541	1
ACSP50_0273		permease	8.93782	0.156569	0.407197	1
ACSP50_0274		ABC transporter ATP-binding protein	8.11717	0.154005	0.414529	1
ACSP50_0275	padR	Negative transcription regulator padR	8.37578	-0.034739	0.390762	1
ACSP50_0276		hypothetical protein	7.58296	-0.406671	0.898606	1
ACSP50_0277		integrin alpha-V	8.10298	0.243434	0.452286	1
ACSP50_0278		response regulator receiver modulated serine phosphatase	11.8775	0.0957258	0.385734	1
ACSP50_0279		histidine kinase	6.98337	-0.237845	0.321016	1
ACSP50_0280		transcriptional regulator	9.54332	0.0218684	0.408656	1
ACSP50_0281		anti-sigma regulatory factor	7.85056	0.0448798	0.380127	1
ACSP50_0282		anti-anti-sigma factor	8.31787	0.157751	0.481538	1
ACSP50_0283		anti-sigma factor antagonist	9.29293	0.156505	0.346473	1
ACSP50_0284		anti-sigma factor antagonist	9.61886	0.0904359	0.339457	1
ACSP50_0285		mechanosensitive ion channel protein MscL	10.1218	0.00609489	0.297486	1
ACSP50_0286		hypothetical protein	8.98283	-0.0877773	0.467366	1
ACSP50_0287		hypothetical protein	10.5733	-0.0349939	0.381734	1
ACSP50_0288		hypothetical protein	8.37068	-0.0719497	0.359164	1
ACSP50_0289		peptidoglycan-binding protein	8.9765	-0.00374371	0.394866	1
ACSP50_0290		hypothetical protein	9.80721	0.00804101	0.467101	1
ACSP50_0291		hypothetical protein	8.7104	0.0876868	0.314662	1
ACSP50_0292		protease 2	7.4179	-0.229637	0.333834	1
ACSP50_0293		glycolate oxidase	9.32999	0.0285392	0.37401	1
ACSP50_0294		deaminase	7.03025	-0.231029	0.466281	1
ACSP50_0295		deaminase	7.99531	-0.150557	0.426744	1
ACSP50_0296		stage II sporulation protein E	8.44836	0.0722341	0.565113	1
ACSP50_0297		hybrid sensor histidine kinase/response regulator	7.06846	0.300843	0.515386	1
ACSP50_0298		two-component system response regulator receiver	9.11976	-0.0889591	0.357592	1
ACSP50_0299		pectate lyase	6.41175	0.141158	0.990929	1
ACSP50_0300		RNA polymerase sigma factor	8.55626	-0.185118	0.474827	1
ACSP50_0301		hypothetical protein	7.7175	-0.0779092	0.383132	1
ACSP50_0302		anti-anti-sigma factor	10.1724	-0.113075	0.323401	1
ACSP50_0303		aspartate aminotransferase family protein	8.44903	-0.00991246	0.363375	1
ACSP50_0304		uncharacterized protein	9.76843	0.0398529	0.322702	1
ACSP50_0305		alkyl hydroperoxide reductase	8.73516	-0.0490764	0.400202	1
ACSP50_0306		cytochrome C biogenesis protein CcdA	8.13136	0.0079062	0.315636	1
ACSP50_0307		cytochrome c biogenesis protein ResB	9.12233	-0.0173001	0.298371	1
ACSP50_0308		c-type cytochrome biogenesis protein CcsB	8.8263	-0.114675	0.362906	1
ACSP50_0309		hypothetical protein	6.98536	0.0432397	0.491988	1
ACSP50_0310	ubiD	3-octaprenyl-4-hydroxybenzoate carboxy-lyase	9.49578	-0.0690719	0.389294	1
ACSP50_0311	ubiA	4-hydroxybenzoate octaprenyltransferase	8.24813	0.00966095	0.254964	1
ACSP50_0312		aromatic acid decarboxylase	8.11592	-0.0421575	0.310281	1
ACSP50_0313		MerR-family transcriptional regulator	8.78698	-0.0775181	0.470688	1
ACSP50_0314		AsnC-family transcriptional regulator	10.0844	0.108067	0.69347	1
ACSP50_0315		hypothetical protein	9.18515	-0.013396	0.396502	1
ACSP50_0316		hypothetical protein	7.63803	-0.195137	0.337241	1
ACSP50_0317		RNA helicase	9.99542	-0.239802	0.372057	1
ACSP50_0318		hypothetical protein	9.63031	0.0752439	0.289971	1
ACSP50_0319		Cortactin-binding protein 2	9.3518	0.254642	0.273533	0.0797271
ACSP50_0320		aminofutalosine synthase MqnE	9.44633	0.087893	0.31236	1
ACSP50_0321		hypothetical protein	9.90716	-0.0382991	0.11125	1
ACSP50_0322		uncharacterized protein	10.208	-0.0978248	0.434393	1
ACSP50_0323		ABC transporter substrate-binding protein	7.81495	-0.0582506	0.362219	1
ACSP50_0324		ABC transporter permease	7.62106	-0.136387	0.476231	1
ACSP50_0325		ABC transporter	9.18311	-0.0776064	0.296047	1
ACSP50_0327		hydroxylase	9.71216	0.00345324	0.4042	1
ACSP50_0328		N-acetyltransferase GCN5	10.9104	-0.268219	0.285093	0.068011
ACSP50_0329		hypothetical protein	8.71161	-0.0363072	0.406748	1
ACSP50_0330		N5;N10-methylene tetrahydromethanopterin reductase	9.44501	-0.0325728	0.35534	1
ACSP50_0331		ATPase AAA	8.50996	0.0829515	0.416561	1
ACSP50_0332		transcriptional regulator	8.29719	0.12842	0.308965	1
ACSP50_0333		MFS transporter	8.85226	0.190397	0.425973	1
ACSP50_0334		periplasmic solute-binding protein	8.75615	-0.186858	0.24617	1
ACSP50_0335		aldo/keto reductase	10.3142	-0.0385756	0.204857	1
ACSP50_0336		hypothetical protein	8.02442	-0.179005	0.362311	1
ACSP50_0337		helicase SNF2	6.19353	-0.0989617	0.462514	1
ACSP50_0338		glyoxalase	7.54052	-0.239365	0.354964	1
ACSP50_0339	tetR	TetR family transcriptional regulator	7.49426	-0.147237	0.453743	1
ACSP50_0340		dehypoxanthine futalosine cyclase	8.22022	0.0628659	0.423076	1
ACSP50_0341	ubiE_1	Ubiquinone/menaquinone biosynthesis methyltransferase ubiE	8.21005	-0.0295509	0.327123	1
ACSP50_0342		hypothetical protein	9.52477	-0.214059	0.416899	1
ACSP50_0343		drug:proton antiporter	8.72818	0.450656	0.526122	0.263694
ACSP50_0344	nuoA	NADH dehydrogenase; subunit A	7.43836	1.51886	0.592769	1.95162e-11
ACSP50_0345	nuoB	NADH dehydrogenase; subunit B	8.56354	0.598765	0.578445	0.014913
ACSP50_0346	nuoC	NADH dehydrogenase; subunit C	7.60683	1.66729	1.60764	0.0144494
ACSP50_0347	nuoD	NADH dehydrogenase; subunit D	6.91725	2.03215	0.838869	8.8465e-11
ACSP50_0348	nuoE	NADH dehydrogenase; subunit E	8.22907	0.85203	1.18253	1
ACSP50_0349	nuoF	NADH dehydrogenase; subunit F	9.56973	1.45139	1.41616	0.0175844
ACSP50_0350	nuoG	NADH dehydrogenase; subunit G	9.33127	1.51597	1.56165	0.041996
ACSP50_0351	nuoH	NADH dehydrogenase; subunit H	10.506	1.11469	1.07635	0.0147967
ACSP50_0352	nuoI	NADH dehydrogenase; subunit I	7.88181	2.4361	1.37396	2.45835e-07
ACSP50_0353	nuoJ	NADH dehydrogenase; subunit J	7.18108	2.78689	1.04272	6.17648e-12
ACSP50_0354	nuoK	NADH dehydrogenase; subunit K	9.0911	1.79299	1.74299	0.0165429
ACSP50_0355	nuoL	NADH dehydrogenase; subunit L	8.0935	1.41602	1.12891	0.000463759
ACSP50_0356	nuoM	NADH dehydrogenase; subunit M	8.9117	1.59342	0.99643	2.72977e-06
ACSP50_0357	nuoN	NADH dehydrogenase; subunit N	8.81079	0.70889	0.923217	1
ACSP50_0358		geranylgeranyl pyrophosphate synthase	8.82359	0.0367382	0.226187	1
ACSP50_0359		IclR family transcriptional regulator	7.55813	0.319547	0.425623	1
ACSP50_0360		hypothetical protein	9.84743	-0.0699094	0.241858	1
ACSP50_0361		protein RarD	9.65172	0.474462	0.538293	0.177126
ACSP50_0362		membrane protein	9.02745	0.0634839	0.472683	1
ACSP50_0363		Cortactin-binding protein 2	9.69201	0.117899	0.530334	1
ACSP50_0364		hypothetical protein	7.85305	0.926839	0.802991	0.00223032
ACSP50_0365		hypothetical protein	9.92444	0.525291	0.677597	0.967383
ACSP50_0367		hypothetical protein	10.6355	-0.0738498	0.402952	1
ACSP50_0368		alpha/beta hydrolase	6.88619	-0.0862796	0.296967	1
ACSP50_0369		hypothetical protein	7.05979	-0.0115135	0.36421	1
ACSP50_0370		protease	7.27309	0.731633	0.70804	0.147719
ACSP50_0371		acetyl-coenzyme A synthetase	10.1709	0.0920748	0.363035	1
ACSP50_0372		uncharacterized protein	8.94022	0.00986402	0.376146	1
ACSP50_0373		hypothetical protein	9.44286	0.19785	0.359949	1
ACSP50_0374		elongation factor G	8.10654	0.0190426	0.264339	1
ACSP50_0376		antirepressor	8.51114	-0.216583	0.397175	1
ACSP50_0377		septum site-determining protein MinD	10.0138	0.138163	0.331809	1
ACSP50_0378		pilus assembly protein CpaF	9.66968	0.03916	0.312802	1
ACSP50_0379		hypothetical protein	12.1258	0.0289156	0.411047	1
ACSP50_0380		secretion system protein	8.63545	0.0112098	0.382427	1
ACSP50_0381		hypothetical protein	9.99762	-0.213103	0.361719	1
ACSP50_0382		hypothetical protein	11.2619	-0.00863183	0.296156	1
ACSP50_0383		ATP-dependent helicase	7.43443	0.115748	0.428156	1
ACSP50_0384		anti-anti-sigma factor	8.93776	0.0670862	0.376421	1
ACSP50_0385		serine/threonine protein kinase	10.4463	-0.0202611	0.334792	1
ACSP50_0386		sodium-translocating pyrophosphatase	7.60942	0.694403	0.569206	0.000792514
ACSP50_0387		hypothetical protein	8.78895	0.100543	0.373127	1
ACSP50_0388		hypothetical protein	8.64672	0.249965	0.511946	1
ACSP50_0389		DNA topoisomerase I	8.83294	-0.0295161	0.347702	1
ACSP50_0390		FAD-linked oxidoreductase	8.96619	0.115812	0.312864	1
ACSP50_0391		Bacterial regulatory proteins; tetR family	7.35406	-0.128978	0.300522	1
ACSP50_0392		Alanine racemase 1	8.40373	0.0753426	0.448989	1
ACSP50_0393		dTMP kinase	11.0152	-0.141723	0.421711	1
ACSP50_0394		endo-1;4-beta-xylanase	7.88514	0.0143031	0.4936	1
ACSP50_0395		DNA polymerase III subunit delta'	9.17594	-0.0229778	0.413719	1
ACSP50_0396		hypothetical protein	8.71278	0.322097	0.65082	1
ACSP50_0397		hypothetical protein	7.00863	0.297882	0.500165	1
ACSP50_0398		hypothetical protein	7.29942	0.431703	0.38076	1
ACSP50_0399		pyridoxamine 5'-phosphate oxidase	9.62253	-0.0261054	0.471668	1
ACSP50_0400		hypothetical protein	8.83307	0.0290908	0.633668	1
ACSP50_0401		hypothetical protein	9.17309	-0.14442	0.237826	1
ACSP50_0402		hypothetical protein	9.29883	-0.118053	0.43265	1
ACSP50_0403		hypothetical protein	6.76399	-0.0666014	0.843951	1
ACSP50_0404		hypothetical protein	7.87495	0.169031	0.356163	1
ACSP50_0405		metallophosphoesterase	8.46163	0.137772	0.342006	1
ACSP50_0407		peptidase S8	8.32358	0.0393302	0.261225	1
ACSP50_0408		hypothetical protein	9.24551	0.0295458	0.438137	1
ACSP50_0409		hypothetical protein	9.51217	-0.0931947	0.461411	1
ACSP50_0410		MFS transporter	6.95759	-0.174659	0.342344	1
ACSP50_0411		hyaluronate lyase	6.86479	-0.107414	0.472927	1
ACSP50_0412		hypothetical protein	10.9058	0.0986242	0.307309	1
ACSP50_0413		hypothetical protein	11.4527	-0.271831	0.453173	1
ACSP50_0414		hypothetical protein	7.46675	0.0354434	0.560704	1
ACSP50_0415		transcriptional regulator	7.49287	-0.0354263	0.548263	1
ACSP50_0416		putative membrane protein	9.63354	0.132666	0.49562	1
ACSP50_0417		hypothetical protein	9.86822	-0.0979773	0.451063	1
ACSP50_0418		transcriptional regulator	7.24676	-0.386278	0.369421	1
ACSP50_0419		ATP-dependent DNA ligase	8.85929	-0.139185	0.49062	1
ACSP50_0420		DNA ligase	9.88779	0.121423	0.247952	1
ACSP50_0421		Ku protein	8.66898	0.392454	0.46549	1
ACSP50_0422		NUDIX hydrolase	9.67797	0.0619636	0.425871	1
ACSP50_0423		MFS transporter	7.59613	0.0937489	0.265553	1
ACSP50_0424		PadR family transcriptional regulator	10.0007	-0.950043	0.397093	0.00193447
ACSP50_0425		uncharacterized protein	10.9278	-0.468244	0.786778	1
ACSP50_0426		helicase	6.76093	-0.198407	0.231914	1
ACSP50_0427		hypothetical protein	10.0176	-0.163022	0.308448	1
ACSP50_0428		hypothetical protein	8.60737	-0.295265	0.329489	1
ACSP50_0429		cold-shock protein	10.8527	-0.0677473	0.425481	1
ACSP50_0430		1;4-dihydroxy-6-naphthoate synthase	10.1405	-0.193958	0.362862	1
ACSP50_0431		hypothetical protein	7.12741	0.310443	0.536278	1
ACSP50_0432		MFS transporter	9.45015	0.0515422	0.538581	1
ACSP50_0433		beta-glucosidase	9.71895	-0.0309136	0.469287	1
ACSP50_0434		TetR family transcriptional regulator	8.9992	-0.135467	0.311104	1
ACSP50_0435		MFS transporter	10.1027	0.00923569	0.404053	1
ACSP50_0436	mtnN	5'-methylthioadenosine/S-adenosylhomocysteine nucleosidase	9.80998	0.0726802	0.414275	1
ACSP50_0437		MFS transporter	9.37666	-0.00718931	0.251573	1
ACSP50_0438		hypothetical protein	8.48059	-0.35361	0.30697	1
ACSP50_0439		major facilitator superfamily protein	8.33438	0.0299705	0.408068	1
ACSP50_0440		transcriptional regulator	9.29891	-0.166237	0.390622	1
ACSP50_0441		DUF2530 domain-containing protein	9.40099	0.191089	0.553937	1
ACSP50_0442		permease	9.24881	-0.126803	0.328359	1
ACSP50_0443		MarR family transcriptional regulator	7.89747	-0.460184	0.369902	1
ACSP50_0444		MFS transporter	10.163	0.0750855	0.456305	1
ACSP50_0445		hypothetical protein	9.74386	-0.150493	0.378481	1
ACSP50_0446	ligT	2'-5'-RNA ligase	8.19524	-0.177806	0.464975	1
ACSP50_0447		uncharacterized protein	11.001	-0.106848	0.239782	1
ACSP50_0448		phosphoserine aminotransferase	9.86847	-0.00876412	0.256677	1
ACSP50_0449		citrate synthase	9.86811	-0.00991612	0.336592	1
ACSP50_0450		pyridoxamine 5'-phosphate oxidase	8.21205	-0.196099	0.334749	1
ACSP50_0451		MFS transporter permease	8.42524	-0.184063	0.415458	1
ACSP50_0452		aldose 1-epimerase	9.46806	0.00166257	0.468086	1
ACSP50_0453		nitroreductase	8.08327	-0.0790768	0.493167	1
ACSP50_0454		antitoxin VapB	8.00566	-0.146027	0.440684	1
ACSP50_0455		acyl-CoA dehydrogenase	7.68369	0.535568	0.544218	1
ACSP50_0456		uncharacterized protein	9.97118	0.085382	0.33227	1
ACSP50_0457		phage-shock protein	12.0687	0.0439316	0.150123	1
ACSP50_0458		ABC transporter	9.23843	-0.00525865	0.406784	1
ACSP50_0459		anti-sigma regulatory factor	7.73461	0.029803	0.492555	1
ACSP50_0460		uncharacterized protein	8.97088	-0.151544	0.192252	1
ACSP50_0461		glycosyl hydrolase	9.14246	-0.150175	0.339434	1
ACSP50_0462		uncharacterized protein	9.78152	0.0451203	0.457474	1
ACSP50_0463		uncharacterized protein	11.1385	0.454079	0.688418	1
ACSP50_0464		teichoic acid ABC transporter ATP-binding protein	9.85184	-0.121727	0.494841	1
ACSP50_0465		ABC transporter	10.7979	-0.238301	0.329775	1
ACSP50_0466		TetR family transcriptional regulator	8.40268	-0.0413457	0.366143	1
ACSP50_0467		hypothetical protein	7.4934	-0.281631	0.340129	1
ACSP50_0468		nicotinamide mononucleotide transporter	8.34284	0.225973	0.595219	1
ACSP50_0469		transcriptional regulator	9.08481	0.0738653	0.269439	1
ACSP50_0470		hypothetical protein	8.83187	0.297747	0.335432	1
ACSP50_0471		transporter	11.4266	0.686805	0.443982	0.137897
ACSP50_0472		Tetracycline repressor protein class H	8.111	0.1328	0.226379	1
ACSP50_0473		sulfurtransferase	9.88652	0.335552	0.666619	1
ACSP50_0474		cysteine dioxygenase	9.71037	0.225026	0.633579	1
ACSP50_0475		Liprin-alpha-3	7.37609	-0.227897	0.319072	1
ACSP50_0476		RNA polymerase sigma factor SigL	7.80265	0.112834	0.513511	1
ACSP50_0477		uncharacterized protein	7.62704	0.234528	0.338267	1
ACSP50_0478		hypothetical protein	8.65518	0.676554	0.409197	0.0657688
ACSP50_0479		MFS transporter	10.548	0.00869967	0.247605	1
ACSP50_0480		Response regulator receiver domain protein	7.95861	0.287443	0.472408	1
ACSP50_0481		NADPH:quinone reductase	8.70803	0.141459	0.318417	1
ACSP50_0482		two-component system sensor kinase	8.53901	-0.0539328	0.311993	1
ACSP50_0483		two-component system response regulator	8.285	0.203059	0.294873	1
ACSP50_0484		membrane protein	7.78198	-0.648012	0.512133	1
ACSP50_0485		chromosome condensation protein CrcB	7.95241	0.0217508	0.315175	1
ACSP50_0486		chromosome condensation protein CrcB	10.4203	-0.0246493	0.320251	1
ACSP50_0487		diguanylate cyclase	7.76181	-0.259419	0.791034	1
ACSP50_0488		amino acid permease	10.0278	0.117625	0.291859	1
ACSP50_0489		NADH dehydrogenase	11.1722	-0.0651685	0.327075	1
ACSP50_0490		hypothetical protein	9.71491	0.125995	0.679728	1
ACSP50_0491		TetR family transcriptional regulator	8.13916	0.0883726	0.315746	1
ACSP50_0492		MFS transporter	9.63874	0.149517	0.518256	1
ACSP50_0493		hypothetical protein	9.99159	0.0623682	0.294281	1
ACSP50_0494		peptidase	7.25765	-0.363726	0.474096	1
ACSP50_0495		hypothetical protein	10.1075	-0.339543	0.408458	1
ACSP50_0496		cyclase	9.5323	0.0328075	0.417036	1
ACSP50_0497		UDP-N-acetylglucosamine-peptideN-acetylglucosaminyltransferase	7.92174	-0.0524935	0.503833	1
ACSP50_0498		membrane protein	9.79034	-0.0429547	0.447589	1
ACSP50_0499		MFS transporter	7.46904	-1.32627	0.957478	0.444661
ACSP50_0500		MarR family transcriptional regulator	9.21075	-0.696161	0.658576	1
ACSP50_0501		hypothetical protein	6.79139	-0.150326	0.377991	1
ACSP50_0502		hypothetical protein	10.5946	-0.275492	0.55584	1
ACSP50_0503		chitinase	11.72	-0.250324	0.561277	1
ACSP50_0504		phosphodiesterase	10.0007	-0.0147281	0.491181	1
ACSP50_0505		acetoin dehydrogenase	7.70302	-0.0721277	0.355824	1
ACSP50_0506		alkaline phosphatase	11.3193	-0.233757	0.461318	1
ACSP50_0508		histidine kinase	9.46098	-0.173773	0.298118	1
ACSP50_0512	glyA	serine hydroxymethyltransferase	10.9217	-0.258381	0.276293	1
ACSP50_0513		sialidase	8.47834	-0.177054	0.609483	1
ACSP50_0514		sugar ABC transporter	6.76718	0.260199	0.678653	1
ACSP50_0515		ABC transporter permease	10.4724	-0.0813062	0.848878	1
ACSP50_0516		sugar ABC transporter ATP-binding protein	9.5244	-0.0345015	0.523218	1
ACSP50_0517		hypothetical protein	8.36291	0.176933	0.56586	1
ACSP50_0518		diguanylate cyclase	8.06657	0.0484211	0.636744	1
ACSP50_0519		ABC transporter substrate-binding protein	8.54574	0.0835489	0.313438	1
ACSP50_0520		TetR family transcriptional regulator	7.53837	0.0623346	0.305235	1
ACSP50_0521		tetronasin ABC transporter ATP-binding protein	9.01381	0.15852	0.381439	1
ACSP50_0523		Na+/H+ antiporter	10.8208	0.180477	0.752485	1
ACSP50_0524		hypothetical protein	8.73711	0.455841	0.39845	1
ACSP50_0525	ahcY	S-adenosylhomocysteine hydrolase	13.7615	-0.0769819	0.510971	1
ACSP50_0526		hypothetical protein	9.34728	-0.0417961	0.506269	1
ACSP50_0527		LacI family transcriptional regulator	8.10573	0.0977964	0.461209	1
ACSP50_0528		hypothetical protein	10.4662	0.00301461	0.522004	1
ACSP50_0529		hypothetical protein	10.8463	-0.29168	0.314678	1
ACSP50_0530		hypothetical protein	8.0398	0.0115899	0.41101	1
ACSP50_0531		hypothetical protein	8.82317	-0.0803889	0.252442	1
ACSP50_0532		mycodextranase	7.29832	0.202018	0.512822	1
ACSP50_0533		ADP-glyceromanno-heptose 6-epimerase	9.58078	-0.378882	0.449814	1
ACSP50_0534		MFS transporter	7.57299	0.361132	0.544761	1
ACSP50_0535		hypothetical protein	11.6711	-0.0118982	0.394207	1
ACSP50_0536		MerR family transcriptional regulator	12.6469	-0.134128	0.46638	1
ACSP50_0537		molybdate-binding protein	9.21153	-0.172488	0.292735	1
ACSP50_0538		molybdenum ABC transporter permease	10.1763	-0.0911922	0.344373	1
ACSP50_0539		ABC transporter ATP-binding protein	9.61811	-0.159917	0.546474	1
ACSP50_0540		Regulatory protein afsR	9.24765	-0.0115919	0.259012	1
ACSP50_0541		hypothetical protein	9.26418	-0.00470406	0.460372	1
ACSP50_0542		ATPase	8.59162	0.0501993	0.425484	1
ACSP50_0543		sugar isomerase	7.00958	-0.000760909	0.304617	1
ACSP50_0544		sugar isomerase	8.01715	-0.00110601	0.295214	1
ACSP50_0545		glycosyl hydrolase	8.88472	0.231928	0.6687	1
ACSP50_0546		hypothetical protein	11.6708	-0.134525	0.311745	1
ACSP50_0547		hypothetical protein	7.54378	0.0785716	0.408429	1
ACSP50_0548		hypothetical protein	11.0527	-0.161137	0.670719	1
ACSP50_0549		hypothetical protein	9.46005	-0.0215101	0.38674	1
ACSP50_0550		uncharacterized protein	10.9186	-0.0507854	0.566341	1
ACSP50_0551	nrdA	ribonucleoside-diphosphate reductase	11.1267	-0.00256725	0.365559	1
ACSP50_0552	nrdB	ribonucleoside-diphosphate reductase	9.91106	-0.131409	0.315392	1
ACSP50_0553		peptidase	8.27965	0.1089	0.365622	1
ACSP50_0554		inter-alpha-trypsin inhibitor heavy chain H5	8.3278	-0.021968	0.427441	1
ACSP50_0555		2-deoxyribose-5-phosphate aldolase	8.3921	0.0373084	0.359492	1
ACSP50_0556		GntR family transcriptional regulator	6.73646	-0.283931	0.37872	1
ACSP50_0557		hypothetical protein	7.15785	-0.398951	0.490025	1
ACSP50_0558		RNA polymerase sigma24 factor	9.39647	-0.313296	0.471775	1
ACSP50_0559		putative integral membrane protein	8.40539	0.0982959	0.42254	1
ACSP50_0561		ADIPOR-like receptor	10.697	-0.123257	0.415484	1
ACSP50_0562		hypothetical protein	11.5628	-0.125582	0.22215	1
ACSP50_0563		putative signaling protein	6.86239	0.174961	0.424122	1
ACSP50_0564		uncharacterized protein	9.27425	1.31799	0.877314	0.189413
ACSP50_0565		Phytochrome-like protein cph2	10.5786	0.0136201	0.286287	1
ACSP50_0566		hypothetical protein	7.95036	-0.295353	0.479425	1
ACSP50_0567		DNA-directed RNA polymerase sigma-70 factor	7.13055	-0.389731	0.370487	1
ACSP50_0568		fibronectin type III domain-containing protein	8.325	-0.0414417	0.442136	1
ACSP50_0569		Teneurin-3	8.18423	0.0426944	0.431631	1
ACSP50_0570		Clp amino terminal domain protein	7.8609	-0.170807	0.559087	1
ACSP50_0571		hypothetical protein	9.20777	-0.0094736	0.332467	1
ACSP50_0573		phage infection protein	10.0185	-0.147262	0.473025	1
ACSP50_0574		transporter	7.89574	-1.04758	1.10535	1
ACSP50_0575		TetR-family transcriptional regulator	8.95253	0.207715	0.574953	1
ACSP50_0576		hypothetical protein	8.54884	0.0218696	0.423842	1
ACSP50_0577		uncharacterized protein	8.21499	0.186385	0.219881	1
ACSP50_0578		MarR-family transcriptional regulator	8.88734	-0.127443	0.33734	1
ACSP50_0579		dCMP deaminase	8.76022	-0.0170634	0.263103	1
ACSP50_0580		GTP cyclohydrolase	8.04742	-0.0803169	0.453189	1
ACSP50_0581		cellulose synthase	7.58353	-0.279126	0.533652	1
ACSP50_0582		chitinase	11.6294	0.158939	0.407397	1
ACSP50_0583		hypothetical protein	7.57521	-0.640628	0.505152	1
ACSP50_0584		multifunctional 2';3'-cyclic-nucleotide 2'-phosphodiesterase/5'-nucleotidase/3'-nucleotidase	8.55638	0.440199	0.745045	1
ACSP50_0585		LysR family transcriptional regulator	9.11798	0.150126	0.46981	1
ACSP50_0586		ketosteroid isomerase	10.0851	0.0212683	0.408349	1
ACSP50_0587		transglycosylase	10.6376	-0.260506	0.716652	1
ACSP50_0588		enoyl reductase	9.5219	-0.200646	0.366483	1
ACSP50_0589		SAM-dependent methyltransferase	8.12701	-0.0733337	0.387504	1
ACSP50_0590		GCN5 family acetyltransferase	9.71684	0.0804067	0.510661	1
ACSP50_0591		hypothetical protein	9.5724	-0.0627436	0.462032	1
ACSP50_0592		hypothetical protein	9.0008	-0.162163	0.268748	1
ACSP50_0593		hypothetical protein	11.3427	0.650234	1.11857	1
ACSP50_0594		sugar translocase	8.48098	0.0671476	0.516513	1
ACSP50_0595		glycosyl transferase	10.2124	-0.0163314	0.228498	1
ACSP50_0596	aroF	3-deoxy-D-arabino-heptolosonate-7-phosphate synthetase	10.4148	0.444427	0.371788	1
ACSP50_0598		two-component system sensor kinase	8.36148	0.08571	0.813588	1
ACSP50_0599		two-component system response regulator	8.43127	0.221488	0.278113	1
ACSP50_0600		hypothetical protein	8.02898	0.142804	0.3005	1
ACSP50_0601		DNA mismatch repair protein MutS	9.30999	-0.128972	0.382228	1
ACSP50_0602		peptidase	9.86711	-0.0309868	0.431915	1
ACSP50_0603		hypothetical protein	7.64516	0.253938	0.73467	1
ACSP50_0604		response regulator receiver modulated serine phosphatase	9.49467	0.0596382	0.334561	1
ACSP50_0605		histidine kinase	8.24795	-0.0127666	0.540841	1
ACSP50_0606		response regulator receiver domain protein	7.7211	-0.0289777	0.578596	1
ACSP50_0607		inositol monophosphatase	6.60276	-0.244517	0.400175	1
ACSP50_0608		gluconate 5-dehydrogenase	8.17055	0.200717	0.30635	1
ACSP50_0609		uncharacterized protein	8.46132	0.121993	0.41773	1
ACSP50_0610		serine/threonine protein kinase	9.86097	-0.034623	0.341962	1
ACSP50_0611		short-chain dehydrogenase	8.64143	-0.0658487	0.367473	1
ACSP50_0612		uncharacterized protein	7.04337	0.132152	0.300992	1
ACSP50_0613		ATP-dependent DNA helicase RecQ	7.81294	-3.49697e-05	0.297475	1
ACSP50_0614		GCN5 family acetyltransferase	9.90348	0.482471	0.327149	0.230823
ACSP50_0615		hypothetical protein	10.7702	-0.0811423	0.65922	1
ACSP50_0616		transcriptional regulator	10.1952	0.0623274	0.380124	1
ACSP50_0617		hypothetical protein	9.99088	-0.0676137	0.459834	1
ACSP50_0618		uncharacterized protein	7.48174	0.0152948	0.557596	1
ACSP50_0619		methyltransferase	8.9536	0.0780858	0.347758	1
ACSP50_0620	pbsA1	Heme oxygenase 1	8.07792	-0.139491	0.399814	1
ACSP50_0621		Heme oxygenase	7.32528	0.0674361	0.393716	1
ACSP50_0622		DEAD/DEAH box helicase	10.6283	0.0707241	0.382761	1
ACSP50_0623		uncharacterized protein	9.31636	-0.446168	0.401353	1
ACSP50_0624		TetR family transcriptional regulator	9.37046	-0.378995	0.315487	1
ACSP50_0625		Daple	9.3685	-0.0236852	0.257324	1
ACSP50_0626		hydrolase	8.56649	-0.0819044	0.277403	1
ACSP50_0627		hypothetical protein	8.41508	-0.0364262	0.495979	1
ACSP50_0628		hypothetical protein	10.9518	-0.0462133	0.428501	1
ACSP50_0629		hypothetical protein	7.83652	-0.0487326	0.534549	1
ACSP50_0630		adenylyltransferase/sulfurtransferase MoeZ	10.3907	0.0829462	0.54116	1
ACSP50_0631		squalene--hopene cyclase	9.64635	0.141076	0.427535	1
ACSP50_0632		gamma-glutamyl-phosphate reductase	8.51176	-0.00717224	0.350983	1
ACSP50_0633		glutamate 5-kinase	8.5796	0.0316849	0.377638	1
ACSP50_0634		methylated-DNA--protein-cysteinemethyltransferase	11.0628	-0.0290075	0.40724	1
ACSP50_0635		methyltransferase	8.46858	-0.116251	0.484558	1
ACSP50_0636		TetR family transcriptional regulator	9.62739	-0.212416	0.280421	1
ACSP50_0637		NAD-dependent epimerase	6.25304	-0.864638	0.854444	1
ACSP50_0638		gamma-glutamyltranspeptidase	9.4439	-0.314279	0.447889	1
ACSP50_0639		hypothetical protein	7.95589	-0.0734629	0.390786	1
ACSP50_0640		cell filamentation protein Fic	8.07646	-0.348936	0.457282	1
ACSP50_0641		NADH-quinone oxidoreductase subunit B	9.45712	-0.11098	0.362887	1
ACSP50_0642		uncharacterized protein	9.93532	-0.079295	0.36858	1
ACSP50_0643		hypothetical protein	10.8113	-0.266216	0.449616	1
ACSP50_0644		RNA polymerase subunit sigma-70	9.19617	-0.352586	0.577561	1
ACSP50_0645		NADH dehydrogenase	11.2437	0.0674072	0.380576	1
ACSP50_0646		NADH dehydrogenase	7.74867	0.0028681	0.255255	1
ACSP50_0647		NADH dehydrogenase	7.55062	0.0663667	0.333303	1
ACSP50_0648		uncharacterized protein	12.9295	0.147418	0.272467	1
ACSP50_0649		NADH-quinone oxidoreductase subunit K	8.22367	0.0605454	0.478935	1
ACSP50_0650		NADH-quinone oxidoreductase subunit L	10.0398	-0.00309251	0.360394	1
ACSP50_0651		NADH-quinone oxidoreductase subunit M	10.8182	0.086658	0.551958	1
ACSP50_0652		NADH-quinone oxidoreductase subunit N	8.02168	0.0815428	0.354247	1
ACSP50_0653		protease HtpX	6.42174	0.418826	0.651731	1
ACSP50_0654		uncharacterized protein	8.62344	0.0865585	0.412095	1
ACSP50_0655		alkanal monooxygenase (FMN-linked)	8.69932	-0.0574128	0.27053	1
ACSP50_0656		acetyltransferase	9.48172	-0.069002	0.299457	1
ACSP50_0657		sulfurase	8.17369	0.0306655	0.241795	1
ACSP50_0658		acetyltransferase	10.0264	-0.108568	0.219594	1
ACSP50_0659		uncharacterized protein	8.52071	0.240486	0.370797	1
ACSP50_0660		thiamine kinase	7.09484	-0.334583	0.644599	1
ACSP50_0662		YajQ family cyclic di-GMP-binding protein	9.87103	0.124828	0.494771	1
ACSP50_0663		hypothetical protein	11.3125	0.0798375	0.364885	1
ACSP50_0664		lysine transporter LysE	9.45448	-0.0186895	0.336457	1
ACSP50_0665		sulfurtransferase	10.7327	-0.0728521	0.358258	1
ACSP50_0666		hypothetical protein	10.4091	-0.0613026	0.643653	1
ACSP50_0667		hypothetical protein	10.7243	0.318096	0.359006	1
ACSP50_0668		diguanylate cyclase	9.09628	-0.0412301	0.423877	1
ACSP50_0671		50S ribosomal protein L33	12.545	-0.342992	0.296099	0.0708413
ACSP50_0672		uncharacterized protein	10.4128	0.0336954	0.353382	1
ACSP50_0673		MaoC family dehydratase	8.92449	0.131929	0.422081	1
ACSP50_0675		preprotein translocase subunit SecE	10.6955	-0.156515	0.555469	1
ACSP50_0676		transcription termination/antitermination protein NusG	10.9529	-0.115939	0.502007	1
ACSP50_0677		50S ribosomal protein L1	10.7686	-0.219623	0.440931	1
ACSP50_0678		ABC transporter ATP-binding protein	10.21	-0.0321913	0.314003	1
ACSP50_0679		hypothetical protein	10.7751	0.0404704	0.382903	1
ACSP50_0680		50S ribosomal protein L10	12.0772	-0.285546	0.272271	0.0119922
ACSP50_0681		50S ribosomal protein L7/L12	11.1294	-0.218837	0.424598	1
ACSP50_0682		DNA-directed RNA polymerase subunit beta	12.4329	0.0825482	0.498663	1
ACSP50_0683		DNA-directed RNA polymerase subunit beta'	11.1486	-0.216427	0.528912	1
ACSP50_0684		hypothetical protein	11.8637	-0.0719988	0.284078	1
ACSP50_0685		hypothetical protein	11.672	-0.00301951	0.340747	1
ACSP50_0686		30S ribosomal protein S12	13.2414	-0.104986	0.266731	1
ACSP50_0687		30S ribosomal protein S7	13.7994	-0.0377269	0.321588	1
ACSP50_0688		elongation factor G	13.1261	0.101641	0.426183	1
ACSP50_0689	tuf	elongation factor Tu (GTPase)	13.8304	-0.079285	0.345725	1
ACSP50_0690		30S ribosomal protein S10	12.7189	-0.0953919	0.360478	1
ACSP50_0691		50S ribosomal protein L3	11.3759	-0.0493178	0.442048	1
ACSP50_0692		50S ribosomal protein L4	11.9084	-0.0108197	0.385243	1
ACSP50_0693		50S ribosomal protein L23	12.4143	-0.0564588	0.501806	1
ACSP50_0694		50S ribosomal protein L2	12.2392	-0.0670747	0.358383	1
ACSP50_0695		30S ribosomal protein S19	12.9951	-0.0413902	0.431358	1
ACSP50_0696		50S ribosomal protein L22	12.0003	-0.0798366	0.360159	1
ACSP50_0697		30S ribosomal protein S3	12.7171	-0.030303	0.417982	1
ACSP50_0698		50S ribosomal protein L16	13.1906	-0.0408873	0.391254	1
ACSP50_0699		50S ribosomal protein L29	12.863	0.001319	0.43394	1
ACSP50_0700		30S ribosomal protein S17	13.5632	0.0200531	0.407064	1
ACSP50_0701		50S ribosomal protein L14	13.578	-0.00621326	0.408378	1
ACSP50_0702		50S ribosomal protein L24	13.3749	0.00768778	0.455937	1
ACSP50_0703		50S ribosomal protein L5	13.3804	-0.0262636	0.363321	1
ACSP50_0704	rpsN	30S ribosomal protein S14	12.3788	-0.0563626	0.295213	1
ACSP50_0705		30S ribosomal protein S8	12.9708	-0.0368721	0.414415	1
ACSP50_0706		50S ribosomal protein L6	12.6597	-0.0980277	0.410851	1
ACSP50_0707		50S ribosomal protein L18	12.2215	-0.178513	0.345097	1
ACSP50_0708		30S ribosomal protein S5	13.1082	-0.256559	0.227017	0.00326795
ACSP50_0709		50S ribosomal protein L30	12.6259	-0.190375	0.282698	1
ACSP50_0710		50S ribosomal protein L15	12.3889	-0.149789	0.287938	1
ACSP50_0711	secY	preprotein translocase subunit SecY	10.4493	0.0587799	0.529321	1
ACSP50_0712		adenylate kinase	9.99804	-0.0936489	0.450563	1
ACSP50_0713		type I methionyl aminopeptidase	9.0871	-0.0672026	0.403421	1
ACSP50_0714		hypothetical protein	8.39852	-0.0286821	0.159035	1
ACSP50_0715		translation initiation factor IF-1	13.0824	0.0302378	0.460875	1
ACSP50_0716		50S ribosomal protein L36	12.8379	-0.0011336	0.448435	1
ACSP50_0717		30S ribosomal protein S13	12.8915	-0.0225536	0.529616	1
ACSP50_0718		30S ribosomal protein S11	13.6147	0.0103287	0.34223	1
ACSP50_0719		30S ribosomal protein S4	13.0392	-0.0139347	0.337271	1
ACSP50_0720		DNA-directed RNA polymerase subunit alpha	11.8633	0.037402	0.487348	1
ACSP50_0721		50S ribosomal protein L17	11.9359	-0.0395916	0.369437	1
ACSP50_0722		tRNA pseudouridine(38;39;40) synthase TruA	9.3659	-0.0323457	0.324835	1
ACSP50_0723		hypothetical protein	8.14862	0.576723	0.569509	0.0213811
ACSP50_0724		16S RNA G1207 methylase RsmC	7.85603	0.000260416	0.414561	1
ACSP50_0725		ABC transporter	8.65062	0.596556	0.720211	0.944742
ACSP50_0726	thiE	thiamine phosphate synthase	8.89518	0.092648	0.249	1
ACSP50_0727	thiO	glycine oxidase ThiO	9.69664	0.0468463	0.373127	1
ACSP50_0728	thiS	putative sulfur transfer protein	9.41165	0.158035	0.539066	1
ACSP50_0729		thiazole synthase	9.78649	0.126817	0.416736	1
ACSP50_0730		thiamine phosphate synthase	9.43459	-0.0120867	0.266788	1
ACSP50_0731		hydroxymethylpyrimidine/phosphomethylpyrimidine kinase	10.1201	0.094817	0.443118	1
ACSP50_0732		phosphomethylpyrimidine synthase	9.66018	0.0794869	0.383372	1
ACSP50_0733		signal peptidase	9.08073	-0.0601525	0.296723	1
ACSP50_0734		hypothetical protein	7.57109	-0.0994144	0.6007	1
ACSP50_0735	rnaSA	Guanyl-specific ribonuclease Sa	8.33472	0.129318	0.457628	1
ACSP50_0736		hypothetical protein	11.3366	0.0138391	0.363921	1
ACSP50_0737		histidine kinase	8.85545	0.301332	0.545161	1
ACSP50_0738		dynein regulation protein LC7	7.62578	1.10732	0.631246	3.17238e-07
ACSP50_0739		hypothetical protein	7.8098	0.194408	0.344145	1
ACSP50_0740		ATP-binding protein	8.06438	0.351985	0.543875	1
ACSP50_0741		bifunctional uroporphyrinogen-III synthetase/response regulator domain protein	8.99561	0.0482181	0.401653	1
ACSP50_0742		50S ribosomal protein L13	12.1864	-0.179231	0.429277	1
ACSP50_0743		30S ribosomal protein S9	10.8823	-0.239969	0.399455	1
ACSP50_0744		phosphoglucosamine mutase	8.15004	-0.214677	0.451779	1
ACSP50_0745		aminotransferase	7.00123	-0.3867	0.389226	0.0415733
ACSP50_0746		Putative membrane protein mmpS4	8.53555	-0.0155524	0.39327	1
ACSP50_0747		glutamine--fructose-6-phosphate aminotransferase	9.95888	0.361611	0.487652	1
ACSP50_0748		hypothetical protein	8.45776	0.159993	0.36439	1
ACSP50_0749		hypothetical protein	8.04787	-0.0588063	0.416397	1
ACSP50_0750		hypothetical protein	8.9041	0.0530976	0.313777	1
ACSP50_0751		holo-ACP synthase	9.26966	-0.0956721	0.412868	1
ACSP50_0752		bifunctional ADP-dependent (S)-NAD(P)H-hydrate dehydratase/NAD(P)H-hydrate epimerase	12.3116	0.158166	0.483502	1
ACSP50_0753		alanine racemase	9.33878	-0.0807175	0.243624	1
ACSP50_0754		alpha/beta hydrolase	9.00006	-0.089369	0.413336	1
ACSP50_0755		tRNA threonylcarbamoyladenosine biosynthesis protein TsaE	9.12349	0.394955	0.686776	1
ACSP50_0756		uracil-DNA glycosylase	9.95991	-0.146842	0.425594	1
ACSP50_0757		tRNA threonylcarbamoyladenosine biosynthesis protein TsaB	10.9545	-0.171845	0.306666	1
ACSP50_0758		ribosomal-protein-alanine N-acetyltransferase RimI	9.00576	-0.0568513	0.385759	1
ACSP50_0759		tRNA N6-adenosine(37)-threonylcarbamoyltransferase complex transferase subunit TsaD	8.32004	-0.0246318	0.413316	1
ACSP50_0760		hypothetical protein	8.24189	0.131296	0.329136	1
ACSP50_0761		multidrug ABC transporter permease	11.9993	0.0211505	0.334647	1
ACSP50_0762		multidrug ABC transporter ATP-binding protein	8.69076	0.0559793	0.381483	1
ACSP50_0763	groEL	60 kDa chaperonin	11.4846	-0.191018	0.414356	1
ACSP50_0764	groES	10 kDa co-chaperonin	13.5003	-0.207718	0.344936	1
ACSP50_0765		methyltransferase	7.53395	-0.0617763	0.410566	1
ACSP50_0766		aminoacyl-tRNA deacylase	7.8717	-0.107844	0.432945	1
ACSP50_0767	mstE	ABC-type monosaccharide transporter; substrate-binding lipoprotein	13.1683	0.305283	0.368603	0.415629
ACSP50_0768	mstA	ABC-type monosaccharide transporter; ATP-binding protein	12.1057	0.432689	0.354	0.000764226
ACSP50_0769	mstF	ABC-type monosaccharide transporter; permease component	11.9927	0.270747	0.29153	0.0826413
ACSP50_0770	mstR	transcriptional regulator; ROK family	8.54958	0.342286	0.282757	0.000918396
ACSP50_0771		hypothetical protein	7.54888	0.11004	0.381808	1
ACSP50_0772		peptidase M16	9.00072	-0.0104777	0.476109	1
ACSP50_0773		peptidase	9.77205	-0.10109	0.398016	1
ACSP50_0774		molybdopterin-binding oxidoreductase	8.3013	0.0634476	0.515938	1
ACSP50_0775		transcriptional regulator	10.1855	0.0305825	0.300268	1
ACSP50_0776		LuxR-family transcriptional regulator	10.4906	-0.48546	0.581084	0.370319
ACSP50_0777		hypothetical protein	8.32524	-0.120621	0.342306	1
ACSP50_0778		IMP dehydrogenase	10.8231	-0.167334	0.357038	1
ACSP50_0779		inosine 5-monophosphate dehydrogenase	9.89558	-0.146939	0.287361	1
ACSP50_0780		peptidase M1	7.46648	0.0153206	0.441498	1
ACSP50_0781		LytR family transcriptional regulator	9.42646	-0.120139	0.387022	1
ACSP50_0782		GMP synthetase	8.91029	-0.01006	0.433272	1
ACSP50_0783		NUDIX hydrolase	8.05916	-0.212804	0.358629	1
ACSP50_0784		NUDIX hydrolase	7.4208	-0.171405	0.448291	1
ACSP50_0785		CDP-alcohol phosphatidyltransferase	9.03889	-0.321746	0.213982	1.08039e-05
ACSP50_0786		phosphatidylserine decarboxylase	10.0252	0.0350434	0.247082	1
ACSP50_0787		hypothetical protein	11.4706	0.0142134	0.254677	1
ACSP50_0788		uncharacterized protein	11.5149	0.102615	0.221819	1
ACSP50_0789		ATPase	10.1057	0.114412	0.267347	1
ACSP50_0790		two-component system response regulator LuxR family	10.633	0.271237	0.418623	1
ACSP50_0791	dppE	ABC-type peptide/nickel transporter; substrate-binding lipoprotein	10.9168	0.107488	0.513914	1
ACSP50_0792	dppB	ABC-type peptide/nickel transporter; permease component	10.3231	0.234787	0.429894	1
ACSP50_0793	dppC	ABC-type peptide/nickel transporter; permease component	9.2883	0.118521	0.330461	1
ACSP50_0794	dppD	ABC-type peptide/nickel transporter; ATPase component	9.85622	0.175423	0.503539	1
ACSP50_0795		peptide ABC transporter ATP-binding protein	9.23566	0.112491	0.381356	1
ACSP50_0796		Intracellular chorismate mutase	9.50678	0.0559026	0.323935	1
ACSP50_0797		bifunctional metallophosphatase/5'-nucleotidase	7.52025	0.621732	0.559185	0.00436898
ACSP50_0798		ATP-dependent DNA helicase PcrA	8.03396	-0.281529	0.364678	1
ACSP50_0799		peptidase M23	9.18415	-0.0844989	0.475126	1
ACSP50_0800		peptidase M23	10.5613	-0.0657953	0.295072	1
ACSP50_0801		methylmalonyl-CoA mutase	11.1059	-0.223547	0.404944	1
ACSP50_0802	sucC	succinyl-CoA synthetase; beta subunit	12.4994	-0.217124	0.432951	1
ACSP50_0803	sucD	succinyl-CoA synthetase; alpha subunit	12.1129	-0.100145	0.387227	1
ACSP50_0804		uncharacterized protein	10.5846	0.00820411	0.270082	1
ACSP50_0805		phosphoribosylglycinamide formyltransferase	9.36456	-0.0423823	0.327362	1
ACSP50_0806		bifunctionalphosphoribosylaminoimidazolecarboxamide formyltransferase/inosine monophosphate cyclohydrolase	9.59429	-0.160185	0.346116	1
ACSP50_0807		hypothetical protein	7.27388	-0.319799	0.517815	1
ACSP50_0808		BTB/POZ domain-containing protein KCTD9	7.48706	0.100987	0.321667	1
ACSP50_0809		isocitrate dehydrogenase	11.1863	0.120679	0.489443	1
ACSP50_0810	galT	galactose-1-phosphate uridylyltransferase	11.1035	0.00775943	0.262844	1
ACSP50_0811		DeoR family transcriptional regulator	8.2048	-0.179172	0.231692	0.996643
ACSP50_0812		glycosyl transferase	8.38299	-0.0738574	0.525021	1
ACSP50_0813		sulfotransferase	9.12525	0.0240648	0.369796	1
ACSP50_0814	tagA_2	Putative N-acetylmannosaminyltransferase	8.88155	0.019001	0.46258	1
ACSP50_0815		hypothetical protein	8.16253	-0.0410947	0.439523	1
ACSP50_0816		glyoxalase	9.46735	0.121024	0.403639	1
ACSP50_0817		endoglucanase	12.4952	-0.458537	0.928912	1
ACSP50_0818		hypothetical protein	7.19734	0.163771	0.379191	1
ACSP50_0819		multi antimicrobial extrusion protein MatE	9.44505	0.121947	0.495285	1
ACSP50_0820		sulfotransferase	8.70044	-0.145229	0.298537	1
ACSP50_0821		hypothetical protein	8.70298	0.0438636	0.35359	1
ACSP50_0822		hypothetical protein	8.31979	-0.104041	0.531146	1
ACSP50_0823		LPS biosynthesis protein	8.60601	0.100361	0.533659	1
ACSP50_0824		adenylyl-sulfate kinase	9.28939	0.0244663	0.404584	1
ACSP50_0825		endoglucanase	7.98924	-0.374791	0.454317	0.43792
ACSP50_0826		ABC transporter	10.6003	0.494043	0.372014	0.000149025
ACSP50_0827		uncharacterized protein	12.5095	0.439387	0.272644	2.28827e-06
ACSP50_0828		ABC transporter	11.9894	0.526842	0.282927	7.52541e-08
ACSP50_0829		integral membrane protein	12.1096	0.422827	0.177388	1.36134e-10
ACSP50_0830	yczG	ArsR-family transcriptional regulator	9.47773	-0.141721	0.349267	1
ACSP50_0831		putative quinone oxidoreductase; YhdH/YhfP family	8.74714	-0.18283	0.504832	1
ACSP50_0832	mas_1	Mycocerosic acid synthase	6.5889	0.0198874	0.444354	1
ACSP50_0833		hypothetical protein	8.29049	-0.143794	0.420304	1
ACSP50_0835		phosphoenolpyruvate carboxylase	10.8083	0.117796	0.372647	1
ACSP50_0836		formyl transferase	7.30182	0.364603	0.632077	1
ACSP50_0837		transcription-repair coupling factor	8.3022	-0.103621	0.323406	1
ACSP50_0838		uncharacterized protein	8.93497	0.275237	0.476368	1
ACSP50_0839		nucleoside triphosphate pyrophosphohydrolase	7.96968	0.0264411	0.396509	1
ACSP50_0840		uncharacterized protein	8.78265	-0.0442197	0.340218	1
ACSP50_0841		hypothetical protein	12.7078	-0.11434	0.437486	1
ACSP50_0842		hypothetical protein	7.80226	-0.281357	0.541799	1
ACSP50_0843	eno	enolase	11.4033	-0.0597633	0.489832	1
ACSP50_0844		septum site-determining protein MinC	10.0558	-0.0144528	0.469778	1
ACSP50_0845		hypothetical protein	8.66711	-0.127764	0.361592	1
ACSP50_0846		N-acetylglutamate synthase	9.10272	-0.167655	0.378571	1
ACSP50_0847		exopolyphosphatase	8.57593	-0.127788	0.358589	1
ACSP50_0848		hypothetical protein	7.8395	-0.0133165	0.636576	1
ACSP50_0849		uracil-DNA glycosylase; family 4	7.77256	-0.0832756	0.410355	1
ACSP50_0850		hypothetical protein	11.0464	-0.114522	0.411308	1
ACSP50_0851		hypothetical protein	10.5981	0.255135	0.439494	1
ACSP50_0852		ATPase	9.69252	-0.155479	0.323659	1
ACSP50_0853		hypothetical protein	10.8508	0.0632143	0.446577	1
ACSP50_0854		hypothetical protein	9.54369	0.0568534	0.487452	1
ACSP50_0855		NADH dehydrogenase	10.5341	-0.00222092	0.289875	1
ACSP50_0857		uncharacterized protein	10.9386	0.255869	0.258847	0.044937
ACSP50_0858		hypothetical protein	12.5333	-0.149871	0.441808	1
ACSP50_0859		acetyl-CoA acetyltransferase	8.26725	0.00904003	0.33437	1
ACSP50_0860		lipase	11.7691	-0.0403886	0.484595	1
ACSP50_0861		lipase	9.13702	-0.293482	0.286096	0.0173215
ACSP50_0862		uncharacterized protein	12.9847	-0.0920699	0.337755	1
ACSP50_0863		cystathionine beta-synthase	10.1268	0.167088	0.464617	1
ACSP50_0864		peptidase S1	11.1394	0.0369101	0.302015	1
ACSP50_0865		hypothetical protein	10.9063	0.200773	0.483199	1
ACSP50_0866		GCN5 family acetyltransferase	10.6153	-0.10233	0.199887	1
ACSP50_0867		ribonuclease Z	9.6894	-0.204285	0.350943	1
ACSP50_0869		polyphosphate kinase 2	9.68181	-0.0507205	0.460326	1
ACSP50_0870		CHAD domain-containing protein	8.92304	0.060042	0.446302	1
ACSP50_0871		hypothetical protein	11.0235	0.00889616	0.523417	1
ACSP50_0872		hypothetical protein	9.74522	-0.12757	0.497678	1
ACSP50_0873		hypothetical protein	10.0916	-0.212063	0.631356	1
ACSP50_0874		peptide-methionine (S)-S-oxide reductase	9.56158	0.0945305	0.412625	1
ACSP50_0875		HIT family protein	9.54461	0.107459	0.42801	1
ACSP50_0876		cystathionine gamma-synthase	9.10675	0.0572128	0.41889	1
ACSP50_0877		amidase	11.332	0.0731789	0.502028	1
ACSP50_0878		threonine ammonia-lyase	8.77236	0.008123	0.487619	1
ACSP50_0879		Zn-dependent protease	9.07724	-0.141537	0.495408	1
ACSP50_0880		transcription elongation factor GreA	9.98513	-0.0981457	0.362696	1
ACSP50_0881		hypothetical protein	7.64214	-0.0487252	0.347604	1
ACSP50_0882		mycothiol conjugate amidase Mca	10.7786	-0.0982467	0.327226	1
ACSP50_0883		uncharacterized protein	10.0457	-0.0699522	0.352676	1
ACSP50_0884		diguanylate cyclase	9.09982	-0.174793	0.591477	1
ACSP50_0885		hypothetical protein	9.72037	-0.161024	0.281704	1
ACSP50_0886		thioredoxin	7.68935	-0.128851	0.297608	1
ACSP50_0887		5-(carboxyamino)imidazole ribonucleotide synthase	8.3319	0.00331819	0.342661	1
ACSP50_0888		5-(carboxyamino)imidazole ribonucleotide mutase	8.05306	-0.0395716	0.317037	1
ACSP50_0889		uncharacterized protein	12.4834	-0.0130024	0.291647	1
ACSP50_0890		acyl-CoA dehydrogenase	8.25229	-0.0138578	0.388481	1
ACSP50_0891		hypothetical protein	7.42438	0.0999331	0.341701	1
ACSP50_0892	pknD_1	Serine/threonine-protein kinase PknD	7.90272	-0.0732204	0.470341	1
ACSP50_0893		hypothetical protein	7.18283	-0.171529	0.343071	1
ACSP50_0894		hypothetical protein	6.91119	0.212053	0.5215	1
ACSP50_0895		hypothetical protein	7.98366	-0.112262	0.561514	1
ACSP50_0896		hypothetical protein	9.35254	-0.467948	0.460836	0.0204642
ACSP50_0897		putative signaling protein	7.13557	0.0342273	0.38794	1
ACSP50_0898		hypothetical protein	6.84008	0.857711	0.931398	0.0937601
ACSP50_0899		uncharacterized protein	8.69649	0.127339	0.327666	1
ACSP50_0900		hypothetical protein	8.3529	-0.049403	0.385106	1
ACSP50_0901		ABC-type spermidine/putrescine transport protein	10.8541	0.166874	0.411925	1
ACSP50_0902		hypothetical protein	7.65309	-0.00681368	0.283895	1
ACSP50_0903		SARP family transcriptional regulator	10.045	-0.0588576	0.336563	1
ACSP50_0904		hypothetical protein	10.253	0.2569	0.534694	1
ACSP50_0905		uncharacterized protein	10.1328	-0.308276	0.517452	1
ACSP50_0906		2-isopropylmalate synthase	8.19044	0.182871	0.584214	1
ACSP50_0907		ATPase	9.04221	0.255775	0.48639	1
ACSP50_0908		4'-phosphopantetheinyl transferase	11.3577	0.136656	0.342764	1
ACSP50_0909		hypothetical protein	8.08211	0.0374942	0.361642	1
ACSP50_0910		hypothetical protein	8.43622	0.188633	0.401036	1
ACSP50_0911		ornithine carbamoyltransferase	7.91472	-0.124641	0.516587	1
ACSP50_0912		2;3-diaminopropionate biosynthesis protein SbnA	7.55775	0.00659651	0.364794	1
ACSP50_0913		ornithine cyclodeaminase	7.30881	-0.117191	0.583543	1
ACSP50_0914		hypothetical protein	10.4042	0.0369615	0.437789	1
ACSP50_0915		uncharacterized protein	8.46643	0.0503211	0.304766	1
ACSP50_0916		hypothetical protein	10.575	0.0527592	0.528882	1
ACSP50_0917		hypothetical protein	10.22	0.104235	0.416674	1
ACSP50_0918		asparagine synthase	10.2586	0.0972986	0.244603	1
ACSP50_0919		hypothetical protein	6.43487	0.0318659	0.264648	1
ACSP50_0920	bmrA	Multidrug resistance ABC transporter ATP-binding/permease protein BmrA	10.5819	0.00389867	0.410299	1
ACSP50_0921		SARP family transcriptional regulator	9.2151	0.0896996	0.357513	1
ACSP50_0922		hypothetical protein	8.39739	0.113593	0.49149	1
ACSP50_0923		antibiotic synthesis protein MbtH	6.4968	0.294643	0.471721	1
ACSP50_0924		non-ribosomal peptide synthetase	6.65204	-0.00290404	0.472873	1
ACSP50_0925		non-ribosomal peptide synthetase	8.5988	-0.0568695	0.389438	1
ACSP50_0926		multidrug transporter	7.16064	-0.222668	0.769657	1
ACSP50_0927		uncharacterized protein	7.7429	0.211178	0.35616	1
ACSP50_0928		Putative membrane protein mmpL11	9.60949	0.263968	0.299489	1
ACSP50_0929		uncharacterized protein	8.41075	0.153369	0.489928	1
ACSP50_0930		thioesterase	8.25018	-0.16156	0.559585	1
ACSP50_0931		antibiotic synthesis protein MbtH	11.1139	-0.072597	0.296404	1
ACSP50_0932		non-ribosomal peptide synthetase	9.06976	-0.090524	0.739792	1
ACSP50_0933		ArsR-family transcriptional regulator	10.4002	0.000423452	0.444762	1
ACSP50_0934		hypothetical protein	10.9718	-0.031343	0.435063	1
ACSP50_0935		non-ribosomal peptide synthetase	9.93688	-0.074529	0.239221	1
ACSP50_0936		protein tolB	7.7611	-0.0173246	0.429273	1
ACSP50_0937		RNA polymerase sigma factor	9.19188	-0.103036	0.336187	1
ACSP50_0938		hypothetical protein	9.44493	-0.0475259	0.393407	1
ACSP50_0939		radical SAM protein	9.8678	0.1037	0.296509	1
ACSP50_0940	leuA_2	2-isopropylmalate synthase	7.66875	-0.2542	0.801512	1
ACSP50_0942		rRNA methyltransferase	13.1593	0.0814532	0.61557	1
ACSP50_0943		pyridine nucleotide-disulfide oxidoreductase	10.7385	0.0263472	0.665831	1
ACSP50_0944		transcriptional regulator	11.4433	-0.178244	0.453729	1
ACSP50_0945		hypothetical protein	11.173	0.0716535	0.193874	1
ACSP50_0946		LacI family transcriptional regulator	9.62396	0.303348	0.537128	1
ACSP50_0947		glucosylceramidase	7.93523	-0.123801	0.763043	1
ACSP50_0948		glucosylceramidase	6.63395	-0.286056	1.08152	1
ACSP50_0949		GntR family transcriptional regulator	10.9114	-0.171927	0.208802	1
ACSP50_0950		cystathionine gamma-synthase	7.92948	-0.0466668	0.467614	1
ACSP50_0951		SnoaL-like polyketide cyclase	8.39171	0.800879	0.437654	0.0203176
ACSP50_0952		Triple functional domain protein	8.48016	-0.428442	0.348509	1
ACSP50_0953		acyl-CoA thioesterase	9.29446	-0.173894	0.302468	1
ACSP50_0954		TIGR03089 family protein	8.02714	-0.213133	0.323776	1
ACSP50_0955		glycosyl transferase family 1	9.80383	-0.549227	0.41192	0.655171
ACSP50_0956		mannose-1-phosphate guanylyltransferase	8.35678	-0.36977	0.641155	1
ACSP50_0957		hypothetical protein	9.27927	-0.144951	0.232615	1
ACSP50_0958		NUDIX hydrolase	8.32969	-0.0421673	0.307935	1
ACSP50_0959		F420-0--gamma-glutamyl ligase	8.16097	-0.0778441	0.39678	1
ACSP50_0960		2-phospho-L-lactate transferase	9.56059	-0.0634508	0.289864	1
ACSP50_0961		Protein piccolo	11.1353	-0.410707	0.298324	0.473383
ACSP50_0962	fbiC	7;8-didemethyl-8-hydroxy-5-deazariboflavin synthase	10.6553	-0.0237658	0.409398	1
ACSP50_0963		WhiB family transcriptional regulator	10.518	-0.267073	0.31763	1
ACSP50_0964		hypothetical protein	7.63425	-0.225253	0.405699	1
ACSP50_0965		hypothetical protein	11.5724	-0.0612882	0.286693	1
ACSP50_0966		polysaccharide deacetylase	8.29785	0.0685296	0.359994	1
ACSP50_0967		UDP-glucose 4-epimerase	8.53997	0.527581	0.635965	1
ACSP50_0968		aldehyde dehydrogenase	7.51542	0.967113	0.908172	1
ACSP50_0969		diguanylate cyclase	8.58975	-0.0244041	0.293438	1
ACSP50_0970		endonuclease V	9.05988	-0.0563795	0.410947	1
ACSP50_0971		phosphomannomutase/phosphoglucomutase	10.4126	-0.173413	0.314805	1
ACSP50_0972		tetraacyldisaccharide 4'-kinase	9.96747	-0.16958	0.621182	1
ACSP50_0973		bifunctional glucose-6-phosphate/mannose-6-phosphate isomerase	9.49944	-0.160535	0.281777	1
ACSP50_0974		cation diffusion facilitator transporter	9.75966	-0.206451	0.365665	1
ACSP50_0975		mannose-6-phosphate isomerase; class I	7.86575	-0.282189	0.27617	1
ACSP50_0976		helix-turn-helix domain-containing protein; DNA-binding protein	8.17239	-0.438755	0.696645	1
ACSP50_0977		hypothetical protein	11.3666	-0.260443	0.389344	1
ACSP50_0978		putative two-component system response regulator	9.37543	-0.130545	0.337873	1
ACSP50_0979		two-component system; OmpR family; sensor histidine kinase	9.07133	0.0407097	0.275841	1
ACSP50_0980		Lipoprotein lpqB	7.13628	-0.166684	0.599308	1
ACSP50_0981		phosphoribosyltransferase	8.38907	-0.0258183	0.407684	1
ACSP50_0982		ribosomal subunit interface protein	10.4489	0.667624	0.376014	0.0289451
ACSP50_0983		GMP synthase	8.47682	0.0740518	0.384779	1
ACSP50_0984		preprotein translocase subunit SecA	10.7273	-0.0269064	0.531039	1
ACSP50_0985		hypothetical protein	9.69948	-0.122763	0.475069	1
ACSP50_0986		excisionase family DNA binding domain-containing protein	9.33141	-0.217614	0.44098	1
ACSP50_0987		uncharacterized protein	10.669	-0.0415793	0.384821	1
ACSP50_0988		uncharacterized protein	8.87892	0.218437	0.272379	1
ACSP50_0989		PadR family transcriptional regulator	9.3051	-0.313933	0.305333	1
ACSP50_0990		peptide chain release factor 2	8.55753	0.147278	0.49846	1
ACSP50_0991	ftsE	cell division ATP-binding protein	11.9146	-0.1628	0.454583	1
ACSP50_0992		cell division protein FtsY	9.81849	-0.102934	0.511552	1
ACSP50_0993		peptidase M23	7.38079	-0.0521588	0.279264	1
ACSP50_0994		SsrA-binding protein	9.37549	-0.0468941	0.339299	1
ACSP50_0995		DNA-directed RNA polymerase II subunit RPB1	8.90138	-0.404942	0.277856	0.261669
ACSP50_0997		hypothetical protein	9.55814	-0.280718	0.547082	1
ACSP50_0998		cell division protein FtsK	7.63645	-0.0774184	0.503452	1
ACSP50_0999		hypothetical protein	8.00052	0.0862757	0.532234	1
ACSP50_1000		hypothetical protein	10.5844	0.0673163	0.337831	1
ACSP50_1001		hypothetical protein	11.0864	0.0721456	0.497531	1
ACSP50_1002		XRE family transcriptional regulator	6.75138	0.231177	0.548593	1
ACSP50_1003		NUDIX hydrolase	6.94611	-0.00258837	0.392458	1
ACSP50_1004		hypothetical protein	7.87229	-0.0243066	0.292902	1
ACSP50_1005		phosphohydrolase	9.60889	-0.00955856	0.454752	1
ACSP50_1006		hypothetical protein	8.8837	-0.167952	0.357707	1
ACSP50_1007		XRE family transcriptional regulator	9.46736	-0.473229	0.500654	1
ACSP50_1008		hypothetical protein	6.47826	-0.505358	0.509331	1
ACSP50_1011		hypothetical protein	6.63831	0.323294	0.448947	1
ACSP50_1012		hypothetical protein	9.87529	-0.278218	0.473361	1
ACSP50_1013		ATPase involved in DNA repair	8.15589	-0.43903	0.596875	1
ACSP50_1015		hypothetical protein	10.7364	-0.307979	0.58225	1
ACSP50_1016		hypothetical protein	9.58721	-0.035859	0.356105	1
ACSP50_1017		hypothetical protein	9.32957	0.0140941	0.533173	1
ACSP50_1018		hypothetical protein	7.47718	-0.26326	0.560068	1
ACSP50_1019		hypothetical protein	7.49596	-0.0565469	0.321096	1
ACSP50_1020		hypothetical protein	8.30987	0.0396424	0.455303	1
ACSP50_1022		Leupeptin-inactivating enzyme 2	9.38847	0.510253	1.44007	1
ACSP50_1023		transcriptional regulator	8.27421	0.0367921	0.36178	1
ACSP50_1024		transcriptional regulator	6.99513	-0.245928	0.463963	1
ACSP50_1025		RNA polymerase sigma24 factor	11.6157	-0.229315	0.376687	1
ACSP50_1026		hypothetical protein	8.66683	-0.000458879	0.296239	1
ACSP50_1027	pntA	NAD(P) transhydrogenase subunit alpha	6.54651	0.546498	0.365435	1
ACSP50_1028	pntB	pyridine nucleotide transhydrogenase	11.4297	0.0291458	0.606864	1
ACSP50_1029		hypothetical protein	11.0112	-0.120071	0.413761	1
ACSP50_1030		hypothetical protein	9.52187	-0.11872	0.331151	1
ACSP50_1032		hypothetical protein	9.33576	0.0355898	0.374411	1
ACSP50_1033		5'-methylthioadenosine phosphorylase	9.62016	-0.03768	0.298977	1
ACSP50_1034		putative response regulator receiver domain protein	8.99335	0.0017355	0.458557	1
ACSP50_1035		F420-dependent oxidoreductase	10.3308	0.121892	0.411752	1
ACSP50_1036		hypothetical protein	7.55042	-0.129206	0.853701	1
ACSP50_1037		hypothetical protein	8.83432	-0.113207	0.487178	1
ACSP50_1038		pilus biosynthesis protein PilM	7.87275	0.241129	0.677329	1
ACSP50_1039		peptidase A24	9.29157	0.232058	0.288977	1
ACSP50_1040		type IV pilin PilA	8.89144	-0.116638	0.406357	1
ACSP50_1041		pilus biosynthesis protein PilC	7.74025	0.160371	0.654003	1
ACSP50_1042		twitching motility protein PilT	7.73083	0.367578	1.35951	1
ACSP50_1043		type II secretion system protein E	8.86048	-0.199397	0.424824	1
ACSP50_1044		AraC family transcriptional regulator	10.8096	0.201615	0.438531	1
ACSP50_1045		MFS transporter	9.51876	0.13114	0.4527	1
ACSP50_1046		antirepressor	9.50361	-0.127893	0.26527	1
ACSP50_1047		Nephrocystin-3	8.14975	0.0547305	0.684962	1
ACSP50_1048		diguanylate cyclase	10.7654	0.062166	0.489453	1
ACSP50_1049		HEXXH motif domain-containing protein	10.3154	0.100597	0.545424	1
ACSP50_1050		hypothetical protein	9.42724	0.255279	0.292444	1
ACSP50_1051		uncharacterized protein	12.765	-0.0868236	0.309215	1
ACSP50_1052		hypothetical protein	9.97808	-0.0971475	0.44029	1
ACSP50_1053		hypothetical protein	9.45112	-0.659723	0.322037	0.00517544
ACSP50_1054		hypothetical protein	8.08046	-0.172159	0.390597	1
ACSP50_1055		hypothetical protein	9.71529	0.120433	0.452569	1
ACSP50_1056		phosphatase	8.38381	0.270806	0.485628	1
ACSP50_1057		DNA primase	10.0513	-0.0394366	0.478423	1
ACSP50_1058		hypothetical protein	7.98067	0.012124	0.346023	1
ACSP50_1059		helicase	8.09242	-0.150227	0.227972	1
ACSP50_1060		hypothetical protein	11.5461	-0.257427	0.367282	1
ACSP50_1061		hypothetical protein	9.53144	-0.138931	0.334561	1
ACSP50_1062		hypothetical protein	7.41588	1.13403	0.900618	1
ACSP50_1063		hypothetical protein	7.39154	0.0270144	0.409518	1
ACSP50_1064		sensor domain-containing phosphodiesterase	10.2259	-0.241186	0.418246	1
ACSP50_1065		MarR family transcriptional regulator	8.292	0.0260827	0.541453	1
ACSP50_1066		S-(hydroxymethyl)mycothiol dehydrogenase	11.5292	0.297291	0.804673	1
ACSP50_1067		hypothetical protein	8.12972	-0.048247	0.488247	1
ACSP50_1068		ATP-dependent DNA ligase	9.3489	-0.0469853	0.273328	1
ACSP50_1069		FAD-binding monooxygenase	7.22135	0.187055	0.444217	1
ACSP50_1071		uncharacterized protein	8.04237	0.12333	0.354051	1
ACSP50_1072		MFS transporter	11.1791	0.25513	0.402487	1
ACSP50_1073	limB_4	Limonene 1;2-monooxygenase	10.9324	-0.0549189	0.303816	1
ACSP50_1074		GCN5 family acetyltransferase	12.2592	-0.00452933	0.455595	1
ACSP50_1075		amidase	8.98857	-0.143322	0.292595	1
ACSP50_1076		nicotinate phosphoribosyltransferase	9.75551	-0.0887017	0.317877	1
ACSP50_1077		ATP-dependent Clp protease adaptor protein ClpS	9.83155	0.0834791	0.386779	1
ACSP50_1078		uncharacterized protein	7.68025	0.063733	0.541939	1
ACSP50_1079	mec_1	CysO-cysteine peptidase	10.57	-0.148859	0.490122	1
ACSP50_1080		molybdopterin synthase sulfur carrier subunit	11.9909	-0.136421	0.409995	1
ACSP50_1081	cysM	cysteine synthase B	10.7824	0.0513386	0.358275	1
ACSP50_1082		hypothetical protein	9.76634	0.367905	0.547062	1
ACSP50_1083		MBL fold metallo-hydrolase	7.8982	-0.152656	0.337035	1
ACSP50_1084		glycosyl transferase	10.4355	-0.00259105	0.614115	1
ACSP50_1085		ribonuclease PH	11.3415	-0.138398	0.309532	1
ACSP50_1086		non-canonical purine NTP pyrophosphatase	9.01377	-0.0856925	0.457154	1
ACSP50_1087		histidine ammonia-lyase	6.93409	-0.105238	0.419251	1
ACSP50_1088		imidazolonepropionase	7.81879	-0.311188	0.751615	1
ACSP50_1089		formimidoylglutamate deiminase	9.23534	0.0813295	0.299749	1
ACSP50_1090		Zn-dependent hydrolase	9.71813	0.175506	0.271429	1
ACSP50_1091		urocanate hydratase	10.4103	0.00731966	0.520352	1
ACSP50_1092		RpiR family transcriptional regulator	10.2012	0.00532892	0.264456	1
ACSP50_1093		sulfurase	8.22476	-0.0337721	0.275035	1
ACSP50_1094		uncharacterized protein	9.79061	-0.297026	0.437358	1
ACSP50_1096		peroxiredoxin	9.1313	-0.138823	0.439467	1
ACSP50_1097		S-adenosylmethionine decarboxylase	8.40445	0.162667	0.741839	1
ACSP50_1098		alkaline shock protein 23	8.50535	0.271717	0.335191	1
ACSP50_1099		HNH endonuclease	7.02876	-0.210002	0.356977	1
ACSP50_1100		DNA recombination protein RecF	6.54353	-0.234885	0.427265	1
ACSP50_1101		hypothetical protein	9.36232	-0.304352	0.316232	1
ACSP50_1102		DSBA oxidoreductase	9.0834	0.291982	0.944205	1
ACSP50_1103		uncharacterized protein	12.3291	-0.0565475	0.275179	1
ACSP50_1104		RNA polymerase sigma factor SigC	9.43778	0.0604947	0.329156	1
ACSP50_1105		copper resistance protein CopC	7.68647	0.0937341	0.255657	1
ACSP50_1106		Protein piccolo	8.15906	-0.30176	0.533962	1
ACSP50_1107		oligoribonuclease	9.30722	-0.0765914	0.373102	1
ACSP50_1109		hypothetical protein	7.88074	-0.247979	0.605351	1
ACSP50_1110		FOG: Transposase	7.98843	-0.195777	0.505258	1
ACSP50_1111		uncharacterized protein	8.91329	-0.413875	0.345493	1
ACSP50_1113		glycosyl hydrolase	8.19603	0.117488	0.5389	1
ACSP50_1114		RNA polymerase sigma factor	7.7078	-0.0529644	0.644066	1
ACSP50_1115		hypothetical protein	9.45355	0.0761937	0.323292	1
ACSP50_1116		hypothetical protein	10.1562	-0.135256	0.463609	1
ACSP50_1117		TetR family transcriptional regulator	7.56008	-0.476501	0.7444	1
ACSP50_1118		hypothetical protein	8.13907	-1.83597	1.36568	0.602926
ACSP50_1119		Protein phnO	8.4076	-0.544611	0.709759	1
ACSP50_1120		uncharacterized protein	9.13262	-0.158429	0.549586	1
ACSP50_1121		hypothetical protein	7.3192	-0.295972	0.609901	1
ACSP50_1124		hypothetical protein	7.83684	0.0879218	0.411679	1
ACSP50_1125		FMN reductase	8.41687	-0.107203	0.438878	1
ACSP50_1126		two-component system response regulator	7.93681	0.0112465	0.377228	1
ACSP50_1127		two-component sensor histidine kinase	12.2925	0.12123	0.255604	1
ACSP50_1128		hypothetical protein	10.663	0.156065	0.2802	1
ACSP50_1129		cytochrome P450	6.83105	0.294691	0.276181	1
ACSP50_1130		hypothetical protein	8.81661	0.00561337	0.398382	1
ACSP50_1131		DNA repair ATPase	7.55492	-0.0713676	0.662452	1
ACSP50_1132		hypothetical protein	7.46725	-0.0314076	0.350264	1
ACSP50_1133		hypothetical protein	8.94185	-0.038321	0.606651	1
ACSP50_1134		hypothetical protein	9.38129	-0.0829347	0.471904	1
ACSP50_1135		hypothetical protein	8.97864	-0.116993	0.49383	1
ACSP50_1136		hypothetical protein	8.77503	-0.122049	0.249277	1
ACSP50_1137		secreted conserved protein	8.62701	1.96518	0.889504	0.00201138
ACSP50_1138		hypothetical protein	6.49556	0.207847	0.394461	1
ACSP50_1139		transcriptional regulator	6.10926	0.930481	1.30952	1
ACSP50_1140		uncharacterized protein	7.69625	3.60197	1.19191	3.20623e-05
ACSP50_1141		amino acid permease	7.87636	3.44351	2.02805	0.048561
ACSP50_1142		GCN5 family acetyltransferase	8.64903	3.43349	1.60571	0.0030357
ACSP50_1143		hypothetical protein	7.01589	3.57767	1.71782	0.00421866
ACSP50_1144		hypothetical protein	11.7511	-0.00839328	0.318812	1
ACSP50_1145		lysine transporter LysE	8.89171	-0.0533574	0.462069	1
ACSP50_1146		hypothetical protein	8.19426	0.260449	0.481386	1
ACSP50_1147		uncharacterized protein	8.97961	0.253958	0.467468	1
ACSP50_1148		sulfurtransferase	8.94272	0.0297449	0.647485	1
ACSP50_1149		AraC family transcriptional regulator	8.41339	0.0194959	0.437596	1
ACSP50_1150		hypothetical protein	9.39963	-0.121562	0.461545	1
ACSP50_1151		putative Actinobacterial protein	9.93993	0.0742076	0.494865	1
ACSP50_1152		FAD-binding protein	8.0143	-0.0625355	0.230231	1
ACSP50_1153		PadR family transcriptional regulator	10.5559	0.0982089	0.403072	1
ACSP50_1154		response regulatorcontaining CheY-like receiver domain and a GAF sensor-domain	9.11392	-0.0196748	0.345422	1
ACSP50_1155		putative signaling protein	8.07493	0.189678	0.403395	1
ACSP50_1156		hypothetical protein	8.31672	-0.220679	0.331482	1
ACSP50_1157		hypothetical protein	11.4619	-0.202282	0.455668	1
ACSP50_1158		magnesium transporter CorA	7.85851	-0.0194496	0.663081	1
ACSP50_1159		DeoR family transcriptional regulator	9.76855	0.06323	0.504182	1
ACSP50_1160		GCN5 family acetyltransferase	7.51249	-0.0287785	0.448377	1
ACSP50_1161		beta-N-acetylhexosaminidase	7.29488	-0.175996	0.605551	1
ACSP50_1162		peptidase	8.35701	-0.0180642	0.299283	1
ACSP50_1163		hypothetical protein	9.69901	0.0620955	0.424211	1
ACSP50_1164		uncharacterized protein	8.01423	0.259964	0.435061	1
ACSP50_1165		uncharacterized protein	9.38588	0.298326	0.363041	1
ACSP50_1166		nitrate and nitrite sensing domain-containing protein	11.7758	0.233961	0.592856	1
ACSP50_1167		dynein regulation protein LC7	11.376	-0.0499544	0.3004	1
ACSP50_1168		hypothetical protein	10.2107	0.0359804	0.20177	1
ACSP50_1169		ATP-binding protein	8.5432	0.221024	0.351445	1
ACSP50_1170		LacI family transcriptional regulator	8.27082	0.399613	0.505922	1
ACSP50_1171		3-carboxymuconate cyclase	8.15033	0.0718309	0.398265	1
ACSP50_1172		VWA domain-containing protein	9.88956	0.26095	0.597985	1
ACSP50_1173		ROK family protein	10.8573	0.114929	0.472389	1
ACSP50_1174		xylose isomerase	8.89253	-0.120047	0.209372	1
ACSP50_1175		xylulokinase	7.92049	0.127504	0.379749	1
ACSP50_1176		MFS transporter	7.41627	-0.181252	0.298581	1
ACSP50_1177		alpha-glucosidase	8.32353	0.965218	1.05002	1
ACSP50_1178		phosphohydrolase	7.66456	-0.255	0.464006	1
ACSP50_1179		histidine kinase	9.50333	0.21018	0.563594	1
ACSP50_1180		hypothetical protein	13.2092	-0.219517	0.269621	1
ACSP50_1181		metallophosphoesterase	7.523	-0.155869	0.482927	1
ACSP50_1182		hypothetical protein	9.65714	-0.0134565	0.392957	1
ACSP50_1183		uncharacterized protein	8.87312	0.0104841	0.35514	1
ACSP50_1184		thymidylate kinase	8.52797	-0.125602	0.312958	1
ACSP50_1185		oxidoreductase	9.52523	-0.0988939	0.544308	1
ACSP50_1186		RNA polymerase sigma factor SigB	10.1051	0.0440516	0.411725	1
ACSP50_1188		membrane protein	10.5796	-0.132055	0.245793	1
ACSP50_1189		hypothetical protein	10.3593	-0.00857369	0.185464	1
ACSP50_1190		hypothetical protein	11.148	-0.155038	0.509516	1
ACSP50_1191		uncharacterized protein	8.8054	-0.263447	0.428397	1
ACSP50_1192		hypothetical protein	9.78828	-0.132494	0.462348	1
ACSP50_1193		transcription antitermination regulator	8.1318	-0.340221	0.34137	1
ACSP50_1194		monooxygenase	7.61498	0.00775265	0.373398	1
ACSP50_1195		MFS transporter	8.86799	0.0680309	0.4317	1
ACSP50_1196		MarR-family transcriptional regulator	8.3174	-0.0579977	0.474712	1
ACSP50_1197		methyltransferase	10.5881	0.195719	0.355686	1
ACSP50_1198		SARP family transcriptional regulator	7.38458	-0.0295913	0.498443	1
ACSP50_1199		LuxR-family transcriptional regulator	7.95276	-0.0091497	0.508854	1
ACSP50_1200		Midasin	9.27218	0.020628	0.582242	1
ACSP50_1201		hypothetical protein	8.16858	-0.0196652	0.422527	1
ACSP50_1202		D-3-phosphoglycerate dehydrogenase	9.74232	-0.192286	0.465825	1
ACSP50_1203		hypothetical protein	10.5657	-0.0719261	0.204852	1
ACSP50_1204		hypothetical protein	7.71017	-0.0834251	0.243264	1
ACSP50_1205		hypothetical protein	9.55294	-0.011695	0.564765	1
ACSP50_1206		hypothetical protein	8.67473	-0.117979	0.544315	1
ACSP50_1208		lysophospholipase	6.92077	0.144603	0.502878	1
ACSP50_1209		single-stranded DNA-binding protein	6.51713	-0.0622837	0.370674	1
ACSP50_1210		hypothetical protein	7.85951	-0.0485425	0.238181	1
ACSP50_1211		adenosylcobinamide-phosphate synthase	7.76322	-0.201201	0.342774	1
ACSP50_1212		cobyric acid synthase CobQ	10.3756	0.0394546	0.512443	1
ACSP50_1213		peptidase M48	12.1999	-0.0326232	0.433737	1
ACSP50_1214		dipeptidase	9.23035	0.231785	0.335177	1
ACSP50_1215		monooxygenase	7.66955	0.288852	0.302561	1
ACSP50_1216		hypothetical protein	8.08446	0.267339	0.267814	1
ACSP50_1217	ligB	ATP-dependent DNA ligase	9.64882	0.0376544	0.577575	1
ACSP50_1218		uncharacterized protein	8.6921	0.0324861	0.503441	1
ACSP50_1219		Surfeit locus protein 1	9.5277	-0.0939883	0.262357	1
ACSP50_1220	cobB_1	Cobyrinic acid A;C-diamide synthase	7.29112	-0.312179	0.568723	1
ACSP50_1221		TIGR03086 family protein	7.96968	-0.0900793	0.388199	1
ACSP50_1222		glycosyl transferase	7.67838	-0.0786002	0.348334	1
ACSP50_1223		aminotransferase	8.03756	-0.0258229	0.449107	1
ACSP50_1224		nicotinate-nucleotide--dimethylbenzimidazolephosphoribosyltransferase	11.4146	-0.117006	0.223114	1
ACSP50_1225		siroheme synthase	10.4467	-0.089479	0.378035	1
ACSP50_1226		trehalose-6-phosphate synthase	10.1767	-0.0570176	0.367668	1
ACSP50_1227		hypothetical protein	8.34151	-0.106647	0.294702	1
ACSP50_1228		energy-dependent translational throttle protein EttA	10.0162	-0.236403	0.36656	1
ACSP50_1229		thioesterase	8.93369	-0.11799	0.373791	1
ACSP50_1230		hypothetical protein	11.5221	-0.0756211	0.374583	1
ACSP50_1231		hypothetical protein	9.23089	0.19759	0.178913	1
ACSP50_1232		uncharacterized protein	7.60931	-0.242855	0.379592	1
ACSP50_1233		globin	8.93909	-0.0748557	0.427066	1
ACSP50_1234		MFS transporter	9.11693	0.25275	0.349671	1
ACSP50_1235		mechanosensitive ion channel protein MscS	8.98062	-0.313687	0.405769	1
ACSP50_1236		HNH endonuclease	9.21297	0.345841	0.375162	1
ACSP50_1237		class F sortase	6.58685	0.292863	0.3391	1
ACSP50_1238		hypothetical protein	9.29658	0.065826	0.317048	1
ACSP50_1239		uncharacterized protein	10.7781	-0.0657336	0.29103	1
ACSP50_1240		uncharacterized protein	10.6084	-0.169028	0.310706	1
ACSP50_1241		hypothetical protein	9.37263	-0.00383478	0.353377	1
ACSP50_1242		aminopeptidase N	11.4691	0.10819	0.35475	1
ACSP50_1243		DSBA oxidoreductase	10.2743	0.0891383	0.407649	1
ACSP50_1244		hypothetical protein	10.9618	0.0222677	0.469385	1
ACSP50_1245		uncharacterized protein	11.1223	-0.274441	0.342235	1
ACSP50_1246		alpha/beta hydrolase	9.76424	-0.267044	0.385792	1
ACSP50_1247		ribose 5-phosphate isomerase A	7.93639	0.305483	0.492508	1
ACSP50_1248		hypothetical protein	12.2127	0.130054	0.358709	1
ACSP50_1249		acetyltransferase	9.86957	0.705937	0.664533	0.0096498
ACSP50_1250		DNA-directed RNA polymerase II subunit RPB1	11.5752	-0.101494	0.404096	1
ACSP50_1251		glycosyl transferase	8.09836	-0.258779	0.375707	1
ACSP50_1252		transcriptional regulator	7.99624	0.287878	0.498137	1
ACSP50_1253		transcriptional regulator	8.44322	0.232618	0.400828	1
ACSP50_1254		hypothetical protein	10.0633	-0.150883	0.361509	1
ACSP50_1255		hypothetical protein	11.4641	-0.203418	0.437484	1
ACSP50_1257		Anti-sigma-K factor rskA	8.14083	-0.122599	0.325887	1
ACSP50_1258		RNA polymerase subunit sigma	8.70573	0.00790985	0.564555	1
ACSP50_1259		ArsR-family transcriptional regulator	10.66	-0.0998116	0.521131	1
ACSP50_1260		MFS transporter permease	9.70044	-0.0799091	0.588256	1
ACSP50_1261		uncharacterized protein	6.88282	2.05458	1.09906	6.84152e-08
ACSP50_1262		uncharacterized protein	9.48801	0.180418	0.388074	1
ACSP50_1263		uncharacterized protein	9.07403	0.134017	0.328402	1
ACSP50_1264		glutathione-dependent formaldehyde dehydrogenase	8.05195	0.26677	0.423645	1
ACSP50_1265		aldehyde dehydrogenase	8.83152	0.0112419	0.427024	1
ACSP50_1266	yraA_1	Putative cysteine protease YraA	8.31667	-0.0866718	0.341872	1
ACSP50_1267	yfkM	General stress protein 18	7.114	-0.0920046	0.672325	1
ACSP50_1268		hypothetical protein	8.2582	-0.0530134	0.468039	1
ACSP50_1269		hypothetical protein	6.89418	-0.569983	0.313427	1
ACSP50_1270		NUDIX hydrolase	7.48811	0.00446056	0.505348	1
ACSP50_1273		trigger factor	11.3559	-0.108838	0.56458	1
ACSP50_1274		ATP-dependent Clp protease proteolytic subunit	11.4101	-0.0292154	0.438559	1
ACSP50_1275	clpP	ATP-dependent Clp protease proteolytic subunit	11.301	0.0105779	0.587854	1
ACSP50_1276		ATP-dependent Clp protease ATP-binding subunit ClpX	9.59621	-0.0721466	0.565645	1
ACSP50_1277		GCN5 family acetyltransferase	10.8596	0.0792799	0.459157	1
ACSP50_1278		hydrolase	8.80694	0.0284708	0.366439	1
ACSP50_1279		hypothetical protein	9.28839	-0.0253166	0.33581	1
ACSP50_1283		hypothetical protein	8.07272	-0.0920299	0.379612	1
ACSP50_1284		valine--tRNA ligase	9.52496	0.0821476	0.490284	1
ACSP50_1285		dihydrofolate synthase	9.49238	-0.0720309	0.327674	1
ACSP50_1286		uncharacterized protein	11.6759	0.0148196	0.292664	1
ACSP50_1288		nucleoside-diphosphate kinase	10.1954	-0.157482	0.455763	1
ACSP50_1289		isoleucine--tRNA ligase	9.35183	-0.232135	0.320361	1
ACSP50_1290		glycerol acyltransferase	8.68676	-0.188937	0.307966	1
ACSP50_1291		hypothetical protein	11.2687	0.0577737	0.512448	1
ACSP50_1292		sigma factor sigB regulation protein rsbQ	7.18138	1.06539	0.599032	2.28379e-07
ACSP50_1293		phosphatase	7.89875	0.353816	0.455828	1
ACSP50_1294		hypothetical protein	7.47085	0.295329	0.536218	1
ACSP50_1295		B12-binding domain-containing radical SAM protein	11.3354	-0.0767696	0.812109	1
ACSP50_1296		radical SAM-linked protein	10.1576	-0.112923	0.330259	1
ACSP50_1297		ribonuclease	10.1191	-0.128731	0.370808	1
ACSP50_1298		hypothetical protein	7.26342	-0.491112	0.658467	1
ACSP50_1299		50S ribosomal protein L21	11.4028	-0.0535147	0.426572	1
ACSP50_1300		50S ribosomal protein L27	11.3283	-0.0632857	0.40399	1
ACSP50_1301	obgE	GTPase ObgE	9.77027	0.0249497	0.399474	1
ACSP50_1302		GCN5 family acetyltransferase	10.4636	-0.0805782	0.370329	1
ACSP50_1303		tryptophan--tRNA ligase	8.08186	0.325547	0.522896	1
ACSP50_1304		aminopeptidase N	10.3194	-0.114998	0.296513	1
ACSP50_1305		hybrid sensor histidine kinase/response regulator	8.3774	0.03111	0.502136	1
ACSP50_1306		nicotinate-nicotinamide nucleotide adenylyltransferase	9.4324	0.00331754	0.295924	1
ACSP50_1307		ribosome silencing factor RsfS	9.00472	-0.0210283	0.412479	1
ACSP50_1308		phosphoglycerate kinase	11.1963	-0.130326	0.215475	1
ACSP50_1309		hypothetical protein	9.69321	-0.0548825	0.3366	1
ACSP50_1310		hypothetical protein	8.01311	0.0061042	0.292679	1
ACSP50_1311		hypothetical protein	10.3405	0.0121327	0.460747	1
ACSP50_1312		N5-glutamine S-adenosyl-L-methionine-dependent methyltransferase	8.65869	-0.215098	0.365285	1
ACSP50_1313		DNA-binding protein	9.54952	0.182173	0.508741	1
ACSP50_1314		competence protein ComEC	11.1837	-0.119732	0.282621	1
ACSP50_1315		DNA polymerase III subunit delta	8.4846	-1.31981	0.918721	0.000289548
ACSP50_1316		hypothetical protein	13.0255	-0.288435	0.410017	1
ACSP50_1317		30S ribosomal protein S20	11.2152	-0.230497	0.330482	1
ACSP50_1318		aminoglycoside phosphotransferase	9.09551	-0.0389923	0.432933	1
ACSP50_1319		hypothetical protein	6.52868	-0.138687	0.512423	1
ACSP50_1320		transcription elongation factor	12.0188	0.172986	0.412501	1
ACSP50_1321		elongation factor 4	8.80718	0.0215796	0.392288	1
ACSP50_1322		transglycosylase	10.9932	-0.22588	0.27023	0.367724
ACSP50_1323		diguanylate cyclase	7.84757	-0.057785	0.381209	1
ACSP50_1324		hypothetical protein	9.8464	-0.100227	0.541936	1
ACSP50_1325		enoyl-CoA hydratase	8.97899	0.0565601	0.297675	1
ACSP50_1326		coproporphyrinogen III oxidase	8.09939	-0.191307	0.396709	1
ACSP50_1327		hypothetical protein	8.93855	0.106995	0.419623	1
ACSP50_1328		heat-inducible transcriptional repressor HrcA	9.84621	-0.178261	0.464822	1
ACSP50_1329		molecular chaperone DnaJ	7.92058	-0.229944	0.337234	1
ACSP50_1330		16S rRNA (uracil(1498)-N(3))-methyltransferase	11.639	0.00972613	0.474793	1
ACSP50_1331		PadR family transcriptional regulator	8.48058	-0.102401	0.301874	1
ACSP50_1332		Multidrug resistance protein mdtK	10.0166	0.316918	0.266212	1
ACSP50_1333		glycosyl hydrolase	8.91635	0.0360944	0.619111	1
ACSP50_1334		histidine triad nucleotide-binding protein	9.619	0.021183	0.340189	1
ACSP50_1335		penicillin-binding protein	9.85792	0.0438608	0.38497	1
ACSP50_1336		phosphate starvation protein PhoH	8.86796	-0.0858607	0.507502	1
ACSP50_1337		rRNA maturation RNase YbeY	8.48824	-0.138079	0.392493	1
ACSP50_1338		membrane protein	8.6046	-0.208257	0.433385	1
ACSP50_1339		cytidine deaminase	11.1934	0.105403	0.340319	1
ACSP50_1340	era	GTPase Era	7.04398	-0.312802	0.483633	1
ACSP50_1341		acyltransferase	9.89595	-0.738572	0.558257	0.000160912
ACSP50_1342		liaG	9.48627	0.10789	0.421651	1
ACSP50_1343		DNA repair protein RecO	8.98069	-0.0236418	0.291296	1
ACSP50_1344		isoprenyl transferase	8.75308	-0.0330887	0.353362	1
ACSP50_1345		phosphoglycerate mutase	9.92329	-0.145569	0.350157	1
ACSP50_1346		haloacid dehalogenase	8.45519	0.0264753	0.41043	1
ACSP50_1347		hypothetical protein	10.9513	-0.121901	0.247909	1
ACSP50_1348		5;10-methylenetetrahydrofolate reductase	9.01082	-0.0572702	0.431069	1
ACSP50_1349		hypothetical protein	8.14436	0.789211	0.62352	0.000388568
ACSP50_1350		cobalt transporter	10.4173	-0.120044	0.281864	1
ACSP50_1351	cbiO	ABC transporter ATP-binding protein	8.41449	-0.00501061	0.348427	1
ACSP50_1352		integral membrane protein	8.72905	0.196532	0.379303	1
ACSP50_1353		haloalkane dehalogenase	7.64167	0.115885	0.346738	1
ACSP50_1354		amine oxidase	9.86237	-0.0797731	0.440524	1
ACSP50_1355		membrane protein	9.33164	-0.199344	0.288558	1
ACSP50_1356		transcriptional repressor	7.25167	-0.52132	0.562848	0.0860202
ACSP50_1357		putative ArsR-family transcriptional regulator	9.27294	-0.511421	0.569288	0.183569
ACSP50_1358		ABC transporter	9.98668	-0.532565	0.525981	0.0214302
ACSP50_1359		ABC transporter	9.83385	-0.151197	0.344546	1
ACSP50_1361		ABC transporter substrate-binding protein	10.488	-0.477772	0.469441	0.0197226
ACSP50_1362		hypothetical protein	9.98582	0.0607733	0.374765	1
ACSP50_1363		antibiotic biosynthesis monooxygenase	11.451	-0.108313	0.328058	1
ACSP50_1364		hypothetical protein	8.91703	0.140074	0.475786	1
ACSP50_1365		glycine--tRNA ligase	9.96643	-0.141484	0.360892	1
ACSP50_1366		extracellular protein	10.3691	0.258663	0.431771	1
ACSP50_1367		xanthine dehydrogenase	10.5542	0.0700851	0.491719	1
ACSP50_1368		tRNA-dihydrouridine synthase	9.59918	-0.0318995	0.543934	1
ACSP50_1369		hypothetical protein	9.07866	-0.0151743	0.38301	1
ACSP50_1370		uncharacterized protein	9.92664	1.28826	1.00389	0.000296246
ACSP50_1371		hypothetical protein	9.93215	1.09889	0.953653	0.00229893
ACSP50_1372		hypothetical protein	8.24365	0.879126	0.899255	0.0532374
ACSP50_1373		hypothetical protein	8.44419	0.66917	0.631214	0.00999233
ACSP50_1374		glyoxalase	8.95207	0.13281	0.426127	1
ACSP50_1375		chemotaxis protein	8.1219	-0.157658	0.802628	1
ACSP50_1376		deoxyguanosinetriphosphate triphosphohydrolase	7.11055	0.0520978	0.429373	1
ACSP50_1377		DNA primase	8.82261	-0.12548	0.277597	1
ACSP50_1378		uncharacterized protein	9.12158	-0.0593197	0.283324	1
ACSP50_1379		ABC transporter	7.76958	0.137653	0.276359	1
ACSP50_1380		ABC transporter	7.6435	0.163794	0.359439	1
ACSP50_1381		ABC transporter	9.12186	0.0624674	0.336186	1
ACSP50_1382		ribonuclease BN	8.9223	-0.062835	0.374381	1
ACSP50_1383		hypothetical protein	8.29739	0.0820519	0.497089	1
ACSP50_1384		uncharacterized protein	10.7992	-0.369726	0.373677	0.0310642
ACSP50_1386		amine oxidase	10.3354	-0.0628278	0.339993	1
ACSP50_1387		hypothetical protein	10.8146	0.0852997	0.331268	1
ACSP50_1389		NERD nuclease	7.15051	0.221624	0.505152	1
ACSP50_1390		uncharacterized protein	7.99457	-0.0521991	0.193677	1
ACSP50_1391		hypothetical protein	7.04201	-0.0454056	0.378255	1
ACSP50_1392		toxin-antitoxin system; toxin component	9.51045	0.0205285	0.436843	1
ACSP50_1393		PHD family toxin-antitoxin system; antitoxin component	9.82779	0.018742	0.398031	1
ACSP50_1394		hypothetical protein	9.60072	-0.178596	0.38151	1
ACSP50_1395		hypothetical protein	10.4538	0.0446592	0.408369	1
ACSP50_1396		hypothetical protein	9.77923	-0.130048	0.466806	1
ACSP50_1397		hypothetical protein	6.97864	0.005241	0.562462	1
ACSP50_1398		short-chain dehydrogenase	9.33579	0.163018	0.36032	1
ACSP50_1399		putative MerR-family transcriptional regulator	9.08019	-0.0671882	0.445667	1
ACSP50_1400		uncharacterized protein	7.39116	-0.029228	0.380963	1
ACSP50_1401		hypothetical protein	7.87251	-0.0172777	0.300261	1
ACSP50_1402		hypothetical protein	8.32869	-0.0549318	0.503669	1
ACSP50_1403		chitinase	7.22244	0.0106214	0.477247	1
ACSP50_1404		hypothetical protein	7.33749	-0.434099	0.532391	1
ACSP50_1405		glycoside hydrolase	10.2213	-0.190369	0.49164	1
ACSP50_1406		hypothetical protein	10.3267	-0.0691872	0.44615	1
ACSP50_1407		hypothetical protein	10.0232	-0.170468	0.468905	1
ACSP50_1408		hypothetical protein	7.99679	0.150725	0.492294	1
ACSP50_1409		hypothetical protein	7.62787	0.0276949	0.450815	1
ACSP50_1410		PA-phosphatase	8.86284	0.0987751	0.452842	1
ACSP50_1411		hypothetical protein	8.62472	-0.0565106	0.413136	1
ACSP50_1412		Biofilm dispersion protein bdlA	8.05273	-0.0999296	0.64606	1
ACSP50_1413		hypothetical protein	8.96844	-0.028126	0.432643	1
ACSP50_1414		hypothetical protein	7.92522	-0.0116906	0.435815	1
ACSP50_1415		hypothetical protein	7.05939	-0.379143	0.597186	1
ACSP50_1416		lipase	9.82896	0.0576185	0.709379	1
ACSP50_1417		MFS transporter	11.1419	-0.120092	0.329164	1
ACSP50_1418		aminoglycoside 3'-phosphotransferase	9.57137	-0.0713406	0.252826	1
ACSP50_1419		hypothetical protein	10.088	0.160572	0.338257	1
ACSP50_1420		radical SAM protein	7.32303	0.0275925	0.281954	1
ACSP50_1421		hypothetical protein	8.87754	0.09244	0.41264	1
ACSP50_1422		Nephrocystin-3	10.0235	-0.0510354	0.68142	1
ACSP50_1423		hypothetical protein	8.29384	-0.118998	0.368784	1
ACSP50_1424		radical SAM protein	6.61418	-0.107927	0.45607	1
ACSP50_1425		uncharacterized protein	8.99875	-0.00433651	0.379676	1
ACSP50_1426		TIR domain-containing protein	8.59272	0.21708	0.436364	1
ACSP50_1427		putative ABC transporter-binding protein	8.63773	0.0171144	0.47354	1
ACSP50_1428		hypothetical protein	9.93073	0.119023	0.475695	1
ACSP50_1429		protein phosphatase	11.1852	0.118461	0.467952	1
ACSP50_1430		arginine--tRNA ligase	6.67769	-0.157244	0.727458	1
ACSP50_1431	cpdB	5'-Nucleotidase; 2';3'-cyclic-nucleotide 2'-phosphodiesterase	9.48438	0.697649	0.588261	1
ACSP50_1432		hypothetical protein	8.84745	0.214525	0.407473	1
ACSP50_1433		MerR family transcriptional regulator	7.14623	0.0681707	0.331864	1
ACSP50_1434		serine/threonine protein kinase	11.6726	0.0084698	0.288127	1
ACSP50_1435		hypothetical protein	9.89815	-0.121001	0.300366	1
ACSP50_1436		uncharacterized protein	11.4672	-0.192324	0.387121	1
ACSP50_1437		anti-anti-sigma factor	9.43897	0.125541	0.396038	1
ACSP50_1438		5'/3'-nucleotidase SurE	9.08398	0.131579	0.463859	1
ACSP50_1439		phosphofructokinase	7.48805	0.16372	0.477899	1
ACSP50_1440		hypothetical protein	9.87932	0.0276871	0.43429	1
ACSP50_1441		ATP-dependent DNA helicase	8.70512	-0.111099	0.315569	1
ACSP50_1442		alpha/beta hydrolase	11.4197	0.0795889	0.415441	1
ACSP50_1443		carbonic anhydrase	9.91814	-0.299815	0.29061	1
ACSP50_1444		uncharacterized protein	12.0872	-0.202009	0.259886	1
ACSP50_1445		hypothetical protein	10.4539	0.145632	0.389458	1
ACSP50_1446		glycoside hydrolase family 3	8.98057	-0.361068	0.280784	0.937547
ACSP50_1447		propionyl-CoA carboxylase subunit beta	7.94081	-0.30968	0.430608	1
ACSP50_1448		beta-ketoacyl-[acyl-carrier-protein] synthase II	9.74306	-0.101794	0.561336	1
ACSP50_1449		acyl carrier protein	11.2034	-0.624777	0.491468	1
ACSP50_1450		3-oxoacyl-ACP synthase	9.41597	0.0379609	0.251961	1
ACSP50_1451		ACP S-malonyltransferase	8.6947	0.123257	0.494789	1
ACSP50_1452		PucR family transcriptional regulator	11.9819	-0.0552338	0.469284	1
ACSP50_1453		hypothetical protein	10.5496	-0.165078	0.329689	1
ACSP50_1454		TetR family transcriptional regulator	10.3334	0.0979704	0.509199	1
ACSP50_1455		hypothetical protein	10.2269	-0.439015	0.442345	1
ACSP50_1456		glutamate--tRNA ligase	9.26737	0.0169925	0.443609	1
ACSP50_1457		pyruvate dehydrogenase (acetyl-transferring); homodimeric type	12.5012	0.130689	0.466746	1
ACSP50_1458		hypothetical protein	8.97879	0.262298	0.542142	1
ACSP50_1459		transketolase	9.44003	-0.0289152	0.246296	1
ACSP50_1460		hypothetical protein	11.4349	-0.0793824	0.390059	1
ACSP50_1461		peroxiredoxin	8.46624	-0.0749391	0.165672	1
ACSP50_1463		hypothetical protein	11.0176	-0.0767627	0.379858	1
ACSP50_1464		hypothetical protein	8.36944	-0.0619572	0.505454	1
ACSP50_1465		hypothetical protein	10.9168	-0.108259	0.303008	1
ACSP50_1466		DNA primase	9.39003	0.276415	0.314826	1
ACSP50_1467		Putative HTH-type transcriptional regulatory protein	9.6266	0.598932	0.293057	0.00532957
ACSP50_1468		flavoprotein	7.7993	0.501757	0.502881	1
ACSP50_1469		Nif3-like dinuclear metal center hexameric protein	8.91048	-0.0590562	0.28481	1
ACSP50_1470		uncharacterized protein	9.57006	-0.00477298	0.351205	1
ACSP50_1471		bifunctional RNase H/acid phosphatase	10.7945	-0.160273	0.320179	1
ACSP50_1472		glycosyl hydrolase	8.40495	-0.00563565	0.349049	1
ACSP50_1473		hypothetical protein	10.0724	0.429545	0.411566	1
ACSP50_1474		sodium:solute symporter	7.08789	0.751292	0.636161	1
ACSP50_1475		hypothetical protein	9.44799	-0.0183474	0.338366	1
ACSP50_1476		hypothetical protein	7.06088	0.206175	0.473048	1
ACSP50_1478		permease	10.7275	-0.00571451	0.415054	1
ACSP50_1479		hypothetical protein	8.27946	-0.0970322	0.545946	1
ACSP50_1480		glyceraldehyde-3-phosphate dehydrogenase	8.96944	0.688176	0.727008	1
ACSP50_1481		threonine dehydratase	8.69892	0.156054	0.279689	1
ACSP50_1482		ABC-2 family transporter protein	7.86049	-0.0904059	0.304586	1
ACSP50_1483		D-alanyl-D-alanine carboxypeptidase	7.142	-0.0622732	0.528896	1
ACSP50_1484		methyltransferase type 11	8.44419	0.0266367	0.335116	1
ACSP50_1485		aspartate-semialdehyde dehydrogenase	11.4809	0.310074	0.180981	0.0438083
ACSP50_1486		uncharacterized protein	9.45402	-0.224143	0.180141	1
ACSP50_1487		hypothetical protein	12.2413	-0.259788	0.327558	1
ACSP50_1488		ribonuclease II	8.62301	-0.0615842	0.506436	1
ACSP50_1489		3-methyl-2-oxobutanoate hydroxymethyltransferase	10.9076	0.303519	0.453945	1
ACSP50_1490		NAD+ synthase	7.8408	0.00171143	0.437851	1
ACSP50_1491		type I glutamate--ammonia ligase	9.41677	-0.203571	0.32219	1
ACSP50_1492		membrane protein	8.64686	0.0904229	0.352887	1
ACSP50_1493		hypothetical protein	7.46475	0.0884281	0.468527	1
ACSP50_1494		HTH-type 11 domain containing transcriptional regulator	7.34101	-0.335522	1.05762	1
ACSP50_1495		hypothetical protein	9.86062	0.0413612	0.424097	1
ACSP50_1496		glutamine amidotransferase	9.94209	0.143653	0.372366	1
ACSP50_1497		bifunctional glutamine-synthetase adenylyltransferase/deadenyltransferase	9.32054	-0.129005	0.450864	1
ACSP50_1498		MarR family transcriptional regulator	12.0429	-0.346611	0.360423	1
ACSP50_1499		hypothetical protein	9.24239	0.270265	0.269907	1
ACSP50_1500		hypothetical protein	8.80708	-0.135532	0.265573	1
ACSP50_1501		membrane protein	7.7795	-0.368873	0.325011	1
ACSP50_1502		ABC transporter	10.5745	-0.0885587	0.364494	1
ACSP50_1503		SARP family transcriptional regulator	9.50269	-0.137025	0.340544	1
ACSP50_1504		hypothetical protein	4.35237	-1.23863	0.765098	1
ACSP50_1505		type I glutamate--ammonia ligase	11.2975	-0.0628783	0.302706	1
ACSP50_1506		transporter	6.84475	-0.0748227	0.444691	1
ACSP50_1507		hypothetical protein	9.69553	0.0112753	0.313887	1
ACSP50_1508		hypothetical protein	9.20938	0.0305677	0.29653	1
ACSP50_1509		uncharacterized protein	12.5432	0.189995	0.494515	1
ACSP50_1510		uncharacterized protein	12.2891	0.289852	0.703945	1
ACSP50_1511		DNA-binding protein	9.64759	0.213183	0.412556	1
ACSP50_1512		hypothetical protein	8.27375	0.380023	0.486656	1
ACSP50_1513		hypothetical protein	8.15999	0.0835019	0.476779	1
ACSP50_1514		hypothetical protein	8.7029	-0.311361	0.315738	1
ACSP50_1515		hypothetical protein	8.93759	-0.101311	0.401019	1
ACSP50_1516		hypothetical protein	13.3532	0.0443756	0.450634	1
ACSP50_1517		hypothetical protein	9.06093	-0.157688	0.508239	1
ACSP50_1518		uncharacterized protein	8.60575	0.0912343	0.229214	1
ACSP50_1519		DNA-directed RNA polymerase subunit beta'	7.42063	-0.0842335	0.636479	1
ACSP50_1520		hypothetical protein	10.2796	-0.0445448	0.358077	1
ACSP50_1521		hypothetical protein	9.32846	0.166021	0.314168	1
ACSP50_1522		hypothetical protein	7.89139	-0.0224375	0.315721	1
ACSP50_1523		hypothetical protein	10.5854	0.0568525	0.332092	1
ACSP50_1524		furin	11.72	0.113387	0.233984	1
ACSP50_1525		type VII secretion protein EccB	9.28559	-0.069399	0.239864	1
ACSP50_1526		type VII secretion integral membrane protein EccD	9.62227	-0.0562731	0.359713	1
ACSP50_1527		type VII secretion protein EccC	8.14777	0.17373	0.191014	1
ACSP50_1528		serine/threonine protein phosphatase	7.26166	-0.104443	0.236522	1
ACSP50_1529		uncharacterized protein	8.59424	0.0917677	0.386618	1
ACSP50_1530		Otogelin	10.481	0.0937227	0.328468	1
ACSP50_1531		ATPase	10.1784	-0.0461218	0.268181	1
ACSP50_1532		translation initiation factor IF-2	10.4714	0.103621	0.372921	1
ACSP50_1533		uncharacterized protein	10.7297	-0.170627	0.364183	1
ACSP50_1534		hypothetical protein	14.3024	0.589621	0.589162	1
ACSP50_1535		putative LuxR-family transcriptional regulator	8.37319	1.02409	0.814639	1
ACSP50_1536		hypothetical protein	8.90178	0.107851	0.484101	1
ACSP50_1537		lipoyl synthase	10.2	-0.030048	0.382567	1
ACSP50_1538		aspartate--tRNA(Asn) ligase	7.531	0.424822	0.664889	1
ACSP50_1539		hypothetical protein	10.1183	-0.00184349	0.30865	1
ACSP50_1540		lipoate--protein ligase B	10.7875	-0.122296	0.263606	1
ACSP50_1541		uncharacterized protein	9.72903	-0.127486	0.32922	1
ACSP50_1542		epimerase	8.65323	-0.151376	0.231735	1
ACSP50_1544		dihydrolipoyl dehydrogenase	10.9784	0.0218592	0.600653	1
ACSP50_1545		hypothetical protein	7.55761	-0.018149	0.335682	1
ACSP50_1546		leucyl aminopeptidase	9.89562	-0.103628	0.465213	1
ACSP50_1547		glycine cleavage system protein T	9.96117	-0.224173	0.580186	1
ACSP50_1548		cobalamin synthase	8.48349	0.0129863	0.295728	1
ACSP50_1549		cobalamin biosynthesis protein	11.2892	0.0685204	0.30197	1
ACSP50_1550		hypothetical protein	9.68341	0.0527966	0.533309	1
ACSP50_1551		membrane protein	9.93561	0.0384863	0.352679	1
ACSP50_1552		aldo/keto reductase	8.60703	0.118846	0.389655	1
ACSP50_1553		uncharacterized protein	9.4091	-0.0342023	0.218424	1
ACSP50_1554		hypothetical protein	8.17041	-0.284397	0.43225	1
ACSP50_1555		membrane protein	8.8541	0.118932	0.412256	1
ACSP50_1556		ABC transporter permease	11.1955	0.0297571	0.426058	1
ACSP50_1557		methionine ABC transporter ATP-binding protein	7.04902	0.13746	0.391106	1
ACSP50_1558	bglA_1	Beta-glucanase precursor	8.97405	-0.140968	0.202449	1
ACSP50_1559		uncharacterized protein	11.6004	-0.0844603	0.381135	1
ACSP50_1560		UDP-N-acetylglucosamine 1-carboxyvinyltransferase	8.36547	-0.459111	0.436587	1
ACSP50_1561		quinolinate synthetase	10.2703	-0.183437	0.321417	1
ACSP50_1562		hypothetical protein	7.82287	-0.0960609	0.269587	1
ACSP50_1563		uncharacterized protein	11.3041	-0.13464	0.496369	1
ACSP50_1564		ribokinase	9.15098	-0.113289	0.447873	1
ACSP50_1565		adenylate cyclase	12.6222	0.042055	0.339782	1
ACSP50_1566		SirA-like protein	9.32389	-0.0148166	0.219427	1
ACSP50_1567		aminotransferase V	8.20577	0.0131976	0.540671	1
ACSP50_1568	ctaC	cytochrome c oxidase subunit II	10.7377	0.0179978	0.412434	1
ACSP50_1569	ctaF	cytochrome c oxidase; subunit IV	10.8725	-0.00632112	0.313678	1
ACSP50_1570		hypothetical protein	11.6212	-0.425451	0.458801	1
ACSP50_1571		anthranilate phosphoribosyltransferase	10.4732	0.102008	0.317707	1
ACSP50_1572		transcriptional regulatory protein ompR	10.645	0.177957	0.339081	1
ACSP50_1573		cytochrome c oxidase assembly protein	7.08315	0.191298	0.47334	1
ACSP50_1574	ctaE	cytochrome c oxidase subunit III	12.1051	0.0927798	0.362059	1
ACSP50_1575	qcrC	ubiquinol-cytochrome c reductase; cytochrome c subunit	12.097	0.0772926	0.310381	1
ACSP50_1576	qcrA	ubiquinol-cytochrome c reductase; iron-sulfur subunit	12.0484	0.139286	0.333339	1
ACSP50_1577	qcrB	ubiquinol-cytochrome c reductase; cytochrome b subunit	11.571	0.109718	0.445122	1
ACSP50_1578		PaaX family transcriptional regulator	8.80677	-0.0602774	0.358766	1
ACSP50_1579		GCN5 family acetyltransferase	7.12311	0.201372	0.398146	1
ACSP50_1580		hydrolase	6.40858	-0.0667974	0.399962	1
ACSP50_1581		AsnC family transcriptional regulator	8.82682	-0.0440762	0.437721	1
ACSP50_1582		nucleotidyltransferase	9.11764	-0.0576616	0.343456	1
ACSP50_1583		NUDIX hydrolase	10.0782	0.000853029	0.350695	1
ACSP50_1584		GTP diphosphokinase	7.95292	0.0037718	0.410572	1
ACSP50_1585		endonuclease	8.91118	-0.0523923	0.372406	1
ACSP50_1586		hypothetical protein	10.6159	-0.0540489	0.383308	1
ACSP50_1587		hypothetical protein	10.571	-0.0203441	0.518821	1
ACSP50_1588		peptidase	12.1277	0.0283819	0.248369	1
ACSP50_1589		glycosyl transferase family 1	7.33105	-0.0791073	0.246217	1
ACSP50_1590		hypothetical protein	9.51796	0.092106	0.623039	1
ACSP50_1591		ABC transporter ATP-binding protein	8.9602	0.153272	0.500493	1
ACSP50_1592		thiol reductase thioredoxin	8.86163	-0.033221	0.196031	1
ACSP50_1593		MFS transporter	12.3771	-0.0766303	0.563075	1
ACSP50_1594		MarR family transcriptional regulator	9.71806	-0.121738	0.366584	1
ACSP50_1595		membrane protein	8.00855	0.137129	0.311006	1
ACSP50_1596		two-component system response regulator receiver	9.66392	0.0132698	0.472711	1
ACSP50_1597		two-component system sensor kinase	8.44588	-0.0023974	0.344017	1
ACSP50_1598		cyclase	8.77068	-0.0603249	0.377884	1
ACSP50_1599		Pecanex-like protein 3	11.0525	-0.0347972	0.309581	1
ACSP50_1600		glucokinase	10.5948	-0.0253262	0.356028	1
ACSP50_1601		endonuclease	8.00737	-0.0125403	0.393565	1
ACSP50_1602		monooxygenase	6.33822	0.103275	0.288148	1
ACSP50_1603		alpha/beta hydrolase	8.78087	0.203521	0.193097	1
ACSP50_1604		trehalose-6-phosphate synthase	8.78369	0.258873	0.427498	1
ACSP50_1605		uncharacterized protein	9.17826	0.0802574	0.364163	1
ACSP50_1606		1-acyl-sn-glycerol-3-phosphate acyltransferase	10.2513	-0.0807848	0.3812	1
ACSP50_1607		Crp/FNR family transcriptional regulator	7.32276	0.277931	0.285849	1
ACSP50_1608		homoserine kinase	7.42759	-0.116731	0.547057	1
ACSP50_1609		uncharacterized protein	7.40839	-0.123668	0.29102	1
ACSP50_1610		putative TetR-family transcriptional regulator	9.03245	0.0412231	0.353889	1
ACSP50_1611		multidrug MFS transporter	10.7602	-0.211993	0.533233	1
ACSP50_1612	pfkA	6-phosphofructokinase	9.76279	-0.215246	0.404106	1
ACSP50_1613		pyrroline-5-carboxylate reductase	9.05131	0.0226434	0.372959	1
ACSP50_1614		hypothetical protein	6.86825	0.0842511	0.254806	1
ACSP50_1615		amino acid oxidase	10.1632	0.204964	0.692389	1
ACSP50_1616		hypothetical protein	9.45106	0.242818	0.247833	1
ACSP50_1617		hypothetical protein	8.22074	0.23156	0.281569	1
ACSP50_1618		hypothetical protein	7.55365	-0.0567393	0.390151	1
ACSP50_1619		DNA-binding protein	8.74424	0.121322	0.3443	1
ACSP50_1620		uncharacterized protein	7.47671	0.300696	0.408434	1
ACSP50_1621		hypothetical protein	8.77168	0.141245	0.339328	1
ACSP50_1622		glutathione peroxidase	7.88871	-0.0691784	0.598805	1
ACSP50_1623		chitinase	7.67311	-0.0624932	0.452692	1
ACSP50_1624		3-deoxy-7-phosphoheptulonate synthase	8.44736	0.0215431	0.426488	1
ACSP50_1625		threonine aldolase	9.76008	-0.0589228	0.578384	1
ACSP50_1626		Hepatocyte growth factor receptor	8.89198	-0.0554766	0.388541	1
ACSP50_1627		Fibrocystin-L	10.4141	-0.000588653	0.316188	1
ACSP50_1628		endonuclease IV	9.55655	0.0898284	0.340698	1
ACSP50_1629		serine/threonine protein kinase	9.08228	0.177422	0.307086	1
ACSP50_1630		hypothetical protein	11.3062	-0.0820754	0.453504	1
ACSP50_1631		transcriptional regulator	9.902	-0.0438393	0.293524	1
ACSP50_1632		lycopene cyclase	13.1221	0.0333989	0.255686	1
ACSP50_1633		lycopene cyclase	8.71362	-0.00480168	0.414537	1
ACSP50_1634		polyprenyl synthetase	7.95266	-0.0368379	0.295323	1
ACSP50_1635		5;10-methylenetetrahydrofolate reductase	6.79673	-0.0993667	0.235979	1
ACSP50_1636		CDP-alcohol phosphatidyltransferase	8.88055	0.110606	0.379604	1
ACSP50_1637		HNH endonuclease	9.0591	0.857862	1.0292	1
ACSP50_1638		serine hydrolase	9.61974	0.152248	0.461682	1
ACSP50_1639		mandelate racemase	9.64379	0.314935	0.443418	1
ACSP50_1640		hypothetical protein	10.2261	-0.140826	0.503193	1
ACSP50_1641		Tetracycline repressor protein class A	9.38567	-0.0353893	0.394929	1
ACSP50_1642		hypothetical protein	9.90612	-0.0133377	0.661332	1
ACSP50_1643		MFS transporter	8.33522	0.069069	0.265453	1
ACSP50_1644		hypothetical protein	9.6414	-0.0287648	0.600169	1
ACSP50_1645		TetR family transcriptional regulator	9.80415	-0.14332	0.401132	1
ACSP50_1646		phzA/B-like protein	9.0378	0.024262	0.404624	1
ACSP50_1647	sdhB	Succinate dehydrogenase; iron-sulfur subunit	9.9691	-0.0122005	0.566786	1
ACSP50_1648	sdhA	Succinate dehydrogenase; flavoprotein subunit	10.6105	0.0960958	0.444584	1
ACSP50_1649	sdhC	Succinate dehydrogenase; cytochrome b-556 subunit	11.3428	0.0654139	0.357473	1
ACSP50_1650		LysR-family transcriptional regulator	9.77469	0.0138601	0.303156	1
ACSP50_1651		methyltransferase type 11	9.19296	0.124725	0.455793	1
ACSP50_1652		hypothetical protein	8.28392	0.202852	0.424061	1
ACSP50_1653		phytoene desaturase	7.54663	-0.0529758	0.352826	1
ACSP50_1654		glycosyl transferase	7.67892	-0.0100806	0.430841	1
ACSP50_1655		hypothetical protein	7.24413	-0.0463874	0.360303	1
ACSP50_1656		GCN5 family acetyltransferase	8.27144	0.0313983	0.337817	1
ACSP50_1657		monooxygenase	9.02985	0.0897793	0.496664	1
ACSP50_1658		short-chain dehydrogenase	9.33635	-0.0584029	0.265052	1
ACSP50_1659		amino acid transporter	8.26126	0.0831891	0.508743	1
ACSP50_1660		membrane protein	11.796	0.102447	0.433612	1
ACSP50_1661		transcriptional regulator	7.73127	-0.101174	0.416184	1
ACSP50_1662		hypothetical protein	7.72059	0.0460044	0.708678	1
ACSP50_1663		chromosome partition protein smc	13.0684	-0.0125765	0.320894	1
ACSP50_1664		hypothetical protein	13.2804	0.0511701	0.319342	1
ACSP50_1665		DNA repair protein	11.9325	-0.0933959	0.51514	1
ACSP50_1666		error-prone DNA polymerase	7.92261	0.0367561	0.504669	1
ACSP50_1667		serine protease	9.25003	-0.20735	0.743489	1
ACSP50_1668		methyltransferase type 12	10.4231	-0.10729	0.358831	1
ACSP50_1669		nucleotide pyrophosphatase	7.91476	-0.162972	0.322987	1
ACSP50_1670		uncharacterized protein	10.2228	0.255416	0.267391	1
ACSP50_1671		transglutaminase	9.48978	0.238429	0.519398	1
ACSP50_1672		membrane protein	10.1881	0.18685	0.277762	1
ACSP50_1673		ATPase	12.0543	0.118159	0.406011	1
ACSP50_1674		leucine--tRNA ligase	9.89674	0.159573	0.367615	1
ACSP50_1675		hypothetical protein	10.0229	-0.168264	0.272754	1
ACSP50_1676		glutamine amidotransferase	10.7121	-0.0159367	0.285143	1
ACSP50_1677		UDP-N-acetylmuramate--L-alanine ligase	9.68799	-0.0123437	0.435553	1
ACSP50_1678		peptidase	9.37535	1.83966	0.841483	0.00229625
ACSP50_1679		division/cell wall cluster transcriptional repressor MraZ	10.9683	-0.153663	0.464452	1
ACSP50_1680		16S rRNA (cytosine(1402)-N(4))-methyltransferase	9.80969	-0.020748	0.314254	1
ACSP50_1681		hypothetical protein	10.6501	0.191633	0.49173	1
ACSP50_1682	spoVD	Sporulation-specific penicillin-binding protein	9.0477	-0.0431191	0.355004	1
ACSP50_1683		UDP-N-acetylmuramoyl-L-alanyl-D-glutamate--2; 6-diaminopimelate ligase	9.14265	0.00909788	0.330652	1
ACSP50_1684		UDP-N-acetylmuramoyl-tripeptide--D-alanyl-D- alanine ligase	7.96755	0.05093	0.264101	1
ACSP50_1686		cell cycle protein	8.3587	-0.343102	0.257945	1
ACSP50_1687		UDP-N-acetylglucosamine--N-acetylmuramyl- (pentapeptide) pyrophosphoryl-undecaprenol N-acetylglucosamine transferase	11.0855	-0.172481	0.267978	1
ACSP50_1688		UDP-N-acetylmuramate--L-alanine ligase	8.9722	-0.294873	0.216061	0.517533
ACSP50_1689		peptidase S33	10.1188	-0.108199	0.330703	1
ACSP50_1690		cell division protein FtsZ	10.014	0.108946	0.398716	1
ACSP50_1691		YggS family pyridoxal phosphate enzyme	8.88432	0.0900346	0.378634	1
ACSP50_1692		cell division protein SepF	10.0979	0.312797	0.539637	1
ACSP50_1693		uncharacterized protein	10.849	0.323395	0.364121	1
ACSP50_1694		cell division protein DivIVA	10.9827	0.0116279	0.399104	1
ACSP50_1695		uncharacterized protein	9.24749	-0.0193712	0.307103	1
ACSP50_1696		hypothetical protein	14.0127	0.0499403	0.402315	1
ACSP50_1697		conjugal transfer protein TraR	9.53974	0.0857702	0.293119	1
ACSP50_1698		signal peptidase II	9.49486	-0.154622	0.405873	1
ACSP50_1699		RNA pseudouridine synthase	9.19961	-0.182531	0.332863	1
ACSP50_1700		hypothetical protein	8.17653	-0.0546498	0.299646	1
ACSP50_1701		ATPase	9.78483	-0.138006	0.297087	1
ACSP50_1702		DNA polymerase III subunit alpha	7.98475	-0.26803	0.393144	1
ACSP50_1703		hypothetical protein	9.27762	-0.227271	0.415361	1
ACSP50_1704		peptidase S16	9.12836	0.0159726	0.313154	1
ACSP50_1705		histidinol dehydrogenase	9.32941	-0.112413	0.363859	1
ACSP50_1706		histidinol-phosphate transaminase	9.95039	-0.0856224	0.407504	1
ACSP50_1707		imidazoleglycerol-phosphate dehydratase	9.18366	-0.0614286	0.430313	1
ACSP50_1708		imidazole glycerol phosphate synthase subunit HisH	9.86339	-0.0980576	0.371179	1
ACSP50_1709		hypothetical protein	8.81246	-0.0600999	0.429133	1
ACSP50_1710		bifunctional 1-(5-phosphoribosyl)-5-((5- phosphoribosylamino)methylideneamino)imidazole-4- carboxamide isomerase/phosphoribosylanthranilate isomerase PriA	10.2317	-0.122662	0.335954	1
ACSP50_1711		imidazole glycerol phosphate synthase cyclase subunit	9.44464	-0.0846165	0.352703	1
ACSP50_1712		hypothetical protein	9.75171	-0.0249169	0.207669	1
ACSP50_1713		hypothetical protein	10.0388	-0.0540802	0.228923	1
ACSP50_1714		glyoxalase	8.69867	-0.0196013	0.403881	1
ACSP50_1715		GntR family transcriptional regulator	8.52575	0.0128794	0.338702	1
ACSP50_1716		membrane protein	8.92514	0.0937406	0.63752	1
ACSP50_1717		AMP-dependent synthetase	8.23294	0.0655333	0.415298	1
ACSP50_1718		PfkB domain-containing protein	8.03408	0.0771969	0.386968	1
ACSP50_1719		hypothetical protein	9.72423	-0.01998	0.246414	1
ACSP50_1720		GntR family transcriptional regulator	9.32721	-0.25886	0.445873	1
ACSP50_1721	yjeH	Inner membrane protein YjeH	9.83404	0.035923	0.466372	1
ACSP50_1722		TIGR03085 family protein	8.57425	0.23425	0.406017	1
ACSP50_1723		ABC transporter permease	8.22814	-0.214305	0.349211	1
ACSP50_1724		multidrug ABC transporter ATP-binding protein	7.78147	-0.217004	0.639171	1
ACSP50_1725		30S ribosomal protein S4	8.85898	-0.534017	1.0753	1
ACSP50_1726		DUF2470 domain-containing protein	9.27043	0.0410403	0.348032	1
ACSP50_1727		polycystic kidney disease 1-like 3	8.97502	-0.196225	0.330651	1
ACSP50_1728		phosphoribosyl-AMP cyclohydrolase	10.0994	-0.0303023	0.386951	1
ACSP50_1729		anthranilate synthase component I	8.70555	-0.175108	0.383956	1
ACSP50_1730		hypothetical protein	9.8725	-0.0431015	0.450093	1
ACSP50_1731		hypothetical protein	10.8884	0.0426079	0.362558	1
ACSP50_1732		indole-3-glycerol-phosphate synthase	11.9735	-0.141836	0.352668	1
ACSP50_1733		tryptophan synthase subunit beta	9.02487	-0.0158478	0.48533	1
ACSP50_1734		tryptophan synthase subunit alpha	9.89416	0.0519213	0.553343	1
ACSP50_1735		pyridoxamine 5'-phosphate oxidase	7.75258	-0.0518557	0.306335	1
ACSP50_1736	lgt	Prolipoprotein diacylglyceryl transferase	9.55489	-0.0984511	0.183686	1
ACSP50_1737		FAD-binding monooxygenase	9.6429	0.0753467	0.316041	1
ACSP50_1738		acetyltransferase	10.7847	0.0839084	0.317855	1
ACSP50_1739		glutamate synthase	10.5341	0.0581336	0.437886	1
ACSP50_1740	gltD	dihydropyrimidine dehydrogenase subunit A	10.339	0.0523631	0.42849	1
ACSP50_1741		pyruvate kinase	10.564	-0.154102	0.411944	1
ACSP50_1742		acyl-CoA thioesterase II	10.6086	-0.0892517	0.392787	1
ACSP50_1743		hypothetical protein	8.76048	-0.027264	0.481538	1
ACSP50_1745		response regulator receiver/ANTAR domain-containing protein	9.5097	-0.255315	0.378907	1
ACSP50_1746	livE	ABC-type BCAA transporter; substrate-binding lipoprotein	11.1439	0.33788	0.517601	1
ACSP50_1747	livG	ABC-type BCAA transporter; permease component	10.9776	0.2593	0.300412	1
ACSP50_1748	livM	ABC-type BCAA transporter; permease component	10.6041	0.320316	0.427677	1
ACSP50_1749	livH	ABC-type transporter; ATPase component	10.1968	0.416109	0.49365	1
ACSP50_1750	livF	ABC-type BCAA transporter; ATPase component	10.3748	0.418053	0.610097	1
ACSP50_1751	paaE	ABC-type polar amino acid transporter; substrate-binding lipoprotein	10.4914	0.223325	0.382547	1
ACSP50_1752	paaF	ABC-type polar amino acid transporter; permease component	9.13201	0.226119	0.336348	1
ACSP50_1753	paaA	ABC-type polar amino acid transporter; ATPase component	12.5407	-0.0660113	0.497386	1
ACSP50_1754		DNA polymerase I	8.79353	-0.186868	0.358791	1
ACSP50_1755		transcriptional regulator	10.8123	-0.00406843	0.310011	1
ACSP50_1756		hypothetical protein	8.33515	-0.041585	0.342239	1
ACSP50_1757		hypothetical protein	7.39687	-0.0616063	0.408059	1
ACSP50_1758		SAM-dependent methyltransferase	10.1497	-0.0428444	0.350439	1
ACSP50_1759		30S ribosomal protein S1	12.3893	-0.0668083	0.412096	1
ACSP50_1760		dephospho-CoA kinase	8.96374	-0.190976	0.390267	1
ACSP50_1761		excinuclease ABC subunit B	8.40865	0.0387024	0.263316	1
ACSP50_1762		hypothetical protein	10.7499	0.0357484	0.544791	1
ACSP50_1763		putative monooxygenase	9.60593	-0.479934	0.266573	0.0521142
ACSP50_1764		tellurium resistance protein TerC	8.96323	-0.108874	0.393018	1
ACSP50_1765	typA	GTP-binding protein	10.3463	-0.122667	0.54287	1
ACSP50_1766		murein transglycosylase	7.80532	0.229262	0.508913	1
ACSP50_1767		50S ribosomal protein L11	12.4502	-0.196477	0.397274	1
ACSP50_1768		ATP-dependent Clp protease proteolytic subunit	8.39589	0.337048	0.455934	1
ACSP50_1769		RNA polymerase sigma factor	7.87472	-0.142347	0.434586	1
ACSP50_1770		hypothetical protein	8.22546	0.147893	0.414305	1
ACSP50_1771		Zn-dependent hydrolase	9.16652	0.219076	0.298678	1
ACSP50_1772		maleylpyruvate isomerase	9.30662	0.0118318	0.330355	1
ACSP50_1773		ribosome small subunit-dependent GTPase A	12.5689	0.32133	0.461198	1
ACSP50_1774		uncharacterized protein	8.94965	-0.159162	0.240491	1
ACSP50_1775		excinuclease ABC subunit A	7.97191	-0.235596	0.441458	1
ACSP50_1776		cytochrome b6	8.22639	-0.288966	0.357659	1
ACSP50_1777		excinuclease ABC subunit C	7.87182	-0.0788955	0.287759	1
ACSP50_1778		RNase adaptor protein RapZ	9.99406	-0.192503	0.299104	1
ACSP50_1779		hypothetical protein	8.8987	-0.228407	0.33342	1
ACSP50_1780		DNA-binding protein WhiA	9.05014	0.110481	0.370556	1
ACSP50_1781	gapA	glyceraldehyde-3-phosphate dehydrogenase	13.7911	-0.125912	0.4477	1
ACSP50_1782	pgk	3-phosphoglycerate kinase	13.2013	-0.00351627	0.256634	1
ACSP50_1783		triose-phosphate isomerase	12.7045	0.0289382	0.48277	1
ACSP50_1784	secG	protein-export membrane protein secG	11.9993	-0.00170013	0.367832	1
ACSP50_1785		hypothetical protein	8.63975	-0.199861	0.170513	1
ACSP50_1786		GCN5 family acetyltransferase	7.17436	-0.0410559	0.415904	1
ACSP50_1787		glyoxalase	8.80347	0.0481824	0.343429	1
ACSP50_1788		6-phosphogluconolactonase	12.3246	-0.0190929	0.335583	1
ACSP50_1789	opcA	Putative OxPP cycle protein opcA	9.84289	-0.0752008	0.273323	1
ACSP50_1790	zwf	glucose-6-phosphate dehydrogenase	10.0415	0.0398936	0.495901	1
ACSP50_1791		transaldolase	11.1855	-0.135669	0.391181	1
ACSP50_1792		transketolase	11.3683	-0.0951944	0.399242	1
ACSP50_1793		protoheme IX farnesyltransferase	9.42742	-0.0975	0.412935	1
ACSP50_1794		hypothetical protein	10.8823	0.117155	0.482602	1
ACSP50_1795		uncharacterized protein	9.93948	0.0795836	0.32021	1
ACSP50_1796		cytochrome oxidase assembly protein	9.92077	-0.31963	0.291908	1
ACSP50_1797		putative ArsR-family transcriptional regulator	12.0655	-0.0821569	0.496635	1
ACSP50_1798		Fe-S cluster assembly protein SufB	9.29241	-0.025172	0.668506	1
ACSP50_1799		Fe-S cluster assembly protein SufD	9.49549	-0.163719	0.478584	1
ACSP50_1800		(2Fe-2S) ferredoxin	11.544	-0.0191795	0.515318	1
ACSP50_1801		ABC transporter ATP-binding protein	9.75219	-0.156702	0.529973	1
ACSP50_1802		cysteine desulfurase	9.58416	-0.182364	0.422246	1
ACSP50_1803		iron-sulfur cluster assembly scaffold protein NifU	10.2586	0.00465654	0.446325	1
ACSP50_1804		FeS assembly SUF system protein	10.6056	-0.0949763	0.5149	1
ACSP50_1805		hypothetical protein	7.67419	-0.210092	0.286583	1
ACSP50_1806		hypothetical protein	6.69851	-0.108508	0.320616	1
ACSP50_1807		hypothetical protein	8.82207	-0.0546397	0.283114	1
ACSP50_1808		alpha/beta hydrolase	7.31034	0.392895	0.39465	1
ACSP50_1809		lysine transporter LysE	12.3582	0.0263986	0.447644	1
ACSP50_1810		phosphoglycerate mutase	9.68085	0.0970233	0.301752	1
ACSP50_1811		MFS transporter	8.64579	0.275627	0.457962	1
ACSP50_1812		DNA alkylation repair enzyme	7.40084	0.00916423	0.307852	1
ACSP50_1813		hypothetical protein	7.78413	-0.0413607	0.44461	1
ACSP50_1814		membrane protein	8.28398	0.0280474	0.317238	1
ACSP50_1815		ABC transporter	9.09259	-0.0652828	0.419217	1
ACSP50_1816		transcriptional regulator	10.1961	0.261723	0.312217	1
ACSP50_1817		enoyl-CoA hydratase	10.2421	0.241721	0.276774	1
ACSP50_1818		ABC transporter	7.03608	-0.00664526	0.515083	1
ACSP50_1819		mismatch-specific DNA-glycosylase	8.29924	0.161805	0.315333	1
ACSP50_1820		oxidoreductase	11.5337	0.0237405	0.446836	1
ACSP50_1821		XRE family transcriptional regulator	7.93992	-0.143663	0.542625	1
ACSP50_1822		hypothetical protein	11.308	0.033888	0.326378	1
ACSP50_1823		TetR family transcriptional regulator	10.806	-0.077039	0.552061	1
ACSP50_1824		haloacid dehalogenase	9.64	-0.242446	0.415381	1
ACSP50_1825		short-chain dehydrogenase	8.90078	0.457102	0.618812	1
ACSP50_1826		hypothetical protein	9.29121	0.0758728	0.440583	1
ACSP50_1827		hypothetical protein	9.30177	-0.0429561	0.328753	1
ACSP50_1828		hypothetical protein	9.00051	-0.165046	0.323473	1
ACSP50_1829		aconitate hydratase	10.9731	0.12922	0.440143	1
ACSP50_1830		hypothetical protein	9.88412	-0.106467	0.314173	1
ACSP50_1831		hypothetical protein	11.9321	-0.168065	0.365017	1
ACSP50_1832		Xaa-Pro aminopeptidase	9.15977	0.0468861	0.201233	1
ACSP50_1833		uncharacterized protein	8.30487	-1.08314	0.410095	0.00019717
ACSP50_1834		sugar kinase	7.52137	-0.0462999	0.353113	1
ACSP50_1835		thioesterase	8.47086	0.104914	0.289061	1
ACSP50_1836		uncharacterized protein	10.3003	0.111554	0.3313	1
ACSP50_1837		membrane protein	9.81895	0.17537	0.365556	1
ACSP50_1838		hypothetical protein	7.52022	-0.0662009	0.2746	1
ACSP50_1839		ATPase	9.3402	0.0823279	0.406463	1
ACSP50_1840		uncharacterized protein	9.71964	0.00716083	0.270775	1
ACSP50_1841		VWA domain-containing protein	8.11668	-0.145186	0.305691	1
ACSP50_1842		LuxR-family two component transcriptional regulator	7.65744	-0.00659567	0.515134	1
ACSP50_1843		two-component system sensor kinase	9.732	-0.0590844	0.335855	1
ACSP50_1844		beta-ketoacyl-ACP reductase	10.9114	-0.177641	0.366707	1
ACSP50_1845		enoyl-[acyl-carrier-protein] reductase	10.5571	-0.296594	0.408089	1
ACSP50_1846		ferrochelatase	9.78765	-0.19949	0.485364	1
ACSP50_1847		haloacid dehalogenase	10.668	-0.14836	0.43271	1
ACSP50_1848		S26 family signal peptidase	11.8848	-0.0244742	0.428438	1
ACSP50_1849		NUDIX hydrolase	8.73912	-0.0698459	0.353538	1
ACSP50_1850		DNA mismatch repair protein MutT	7.56047	-0.0311523	0.344154	1
ACSP50_1851		NUDIX hydrolase	8.02518	-0.061515	0.342256	1
ACSP50_1852		hypothetical protein	10.1545	0.00612277	0.362086	1
ACSP50_1853		hypothetical protein	10.1224	-0.0604041	0.540387	1
ACSP50_1854		GntR family transcriptional regulator	8.15472	-0.0893818	0.402151	1
ACSP50_1855		membrane protein	9.61281	-0.232638	0.442536	1
ACSP50_1856		serine hydrolase	8.33429	-0.0228673	0.436841	1
ACSP50_1857		activity regulator of membrane protease YbbK	7.91676	0.117583	0.350714	1
ACSP50_1858		paraslipin	9.85012	0.0528366	0.457802	1
ACSP50_1859		hypothetical protein	8.59402	-0.0962676	0.243975	1
ACSP50_1860		rRNA methyltransferase	9.05414	-0.23071	0.311464	1
ACSP50_1861		flavohemoprotein	9.5185	-0.0817857	0.214426	1
ACSP50_1862		hypothetical protein	7.87077	-0.157458	0.681899	1
ACSP50_1863		hypothetical protein	9.05757	-0.140286	0.493497	1
ACSP50_1864		uncharacterized protein	7.13092	0.112324	0.409059	1
ACSP50_1865		UDP-N-acetylmuramoylalanine--D-glutamate ligase	6.71493	-0.0669921	0.386663	1
ACSP50_1866	ybbH_1	putative HTH-type transcriptional regulator YbbH	9.37678	0.0637845	0.398285	1
ACSP50_1867		ABC transporter substrate-binding protein	11.2881	-0.183074	0.335125	1
ACSP50_1868		sugar ABC transporter permease	6.6986	-0.221846	0.362008	1
ACSP50_1869		sugar ABC transporter permease	7.82039	-0.046258	0.526605	1
ACSP50_1870		carbohydrate ABC transporter; N-acetylglucosamine/diacetylchitobiose-binding protein	6.4021	0.0283997	0.536431	1
ACSP50_1871		ABC transporter permease	6.77502	0.172748	0.341956	1
ACSP50_1872		sugar ABC transporter permease	8.13319	-0.208297	0.631081	1
ACSP50_1873		bifunctional 3'-5' exonuclease/DNA polymerase	7.17687	-0.0771875	0.351059	1
ACSP50_1874	metH	methionine synthase (B12-dependent)	11.5144	-0.192778	0.38289	1
ACSP50_1875	gntK	gluconokinase	9.83677	-0.196205	0.207959	1
ACSP50_1876		membrane protein	10.8148	-0.247992	0.247629	1
ACSP50_1877		TetR family transcriptional regulator	7.91498	-0.197577	0.303642	1
ACSP50_1878		metal-dependent hydrolase	8.69947	-0.137437	0.424719	1
ACSP50_1879		hypothetical protein	11.2889	-0.144095	0.226673	1
ACSP50_1880		two-component sensor histidine kinase	9.49127	-0.00548085	0.26144	1
ACSP50_1881		LuxR-family two component system response regulator	9.07432	-0.0230185	0.361703	1
ACSP50_1882		NUDIX hydrolase	8.79643	-0.00072425	0.427439	1
ACSP50_1883		cellulose synthase	9.4264	0.107785	0.579105	1
ACSP50_1884		amylo-alpha-1;6-glucosidase	6.60468	0.332602	0.501318	1
ACSP50_1885		glucosidase	8.09218	-0.293231	0.494921	1
ACSP50_1886		hypothetical protein	10.159	-0.0434238	0.381721	1
ACSP50_1887		uncharacterized protein	9.01891	0.131355	0.280082	1
ACSP50_1888		hypothetical protein	6.52483	-0.0220909	0.292285	1
ACSP50_1889		chorismate-binding protein	10.0336	0.123983	0.408804	1
ACSP50_1890		hypothetical protein	8.65055	0.0111952	0.296869	1
ACSP50_1891		response regulator receiver domain protein	8.79463	-0.164588	0.392244	1
ACSP50_1892		hypothetical protein	7.34891	-0.134312	0.272561	1
ACSP50_1893		PadR family transcriptional regulator	7.56785	-0.215701	0.396386	1
ACSP50_1894		NYN domain-containing protein	9.04998	0.00457907	0.214285	1
ACSP50_1895		transglycosylase	10.6964	0.0948132	0.348639	1
ACSP50_1896		uncharacterized protein	8.80725	-0.189672	0.318765	1
ACSP50_1897		hypothetical protein	9.45944	-0.0538954	0.328517	1
ACSP50_1898		hypothetical protein	13.0605	-0.0268897	0.619495	1
ACSP50_1899		ATP-binding protein	8.26879	0.313066	0.626586	1
ACSP50_1900		hypothetical protein	9.83228	-0.0141282	0.418036	1
ACSP50_1901		lactate 2-monooxygenase	7.0047	0.184291	0.274374	1
ACSP50_1902		DNA polymerase IV	7.69627	0.112786	0.572061	1
ACSP50_1903	ctaD2	cytochrome c oxidase; subunit I	10.1571	0.110274	0.31208	1
ACSP50_1904		hypothetical protein	8.7828	0.154231	0.513982	1
ACSP50_1905		TetR family transcriptional regulator	9.04058	0.1199	0.311663	1
ACSP50_1906		hypothetical protein	8.88497	-0.078911	0.362916	1
ACSP50_1907		hypothetical protein	9.25453	0.0119966	0.395433	1
ACSP50_1908		TetR family transcriptional regulator	8.52781	0.430047	0.362304	1
ACSP50_1909		UDP-glucose 4-epimerase	8.8687	0.0535784	0.543973	1
ACSP50_1910		cytochrome P450	10.1373	-0.0304654	0.25915	1
ACSP50_1911		glycosyl transferase	7.15065	0.110496	0.405654	1
ACSP50_1912		acyl-CoA synthetase	11.0281	-0.058293	0.39315	1
ACSP50_1913		glycosyl transferase family 2	8.44267	-0.0106562	0.227213	1
ACSP50_1914		3-oxoacyl-ACP synthase	8.05269	-0.152698	0.422245	1
ACSP50_1915		hypothetical protein	10.4383	0.185099	0.600335	1
ACSP50_1916		TetR family transcriptional regulator	9.10705	0.149164	0.434297	1
ACSP50_1917		hypothetical protein	7.70764	0.166691	0.422691	1
ACSP50_1918		hypothetical protein	7.12603	0.275191	0.587687	1
ACSP50_1919		3-beta hydroxysteroid dehydrogenase	8.97227	-0.211569	0.327974	1
ACSP50_1920		TetR family transcriptional regulator	11.0505	-0.0205721	0.406251	1
ACSP50_1921		arsenic transporter	11.968	0.00785478	0.409388	1
ACSP50_1922		uncharacterized protein	10.4896	-0.138677	0.311569	1
ACSP50_1923		chemotaxis protein	8.33804	0.0181349	0.576241	1
ACSP50_1924		uncharacterized protein	7.96244	0.0913224	0.375519	1
ACSP50_1925		hypothetical protein	8.53032	-0.177914	0.378574	1
ACSP50_1926		hypothetical protein	7.39937	-0.315309	0.327915	1
ACSP50_1927		Triple functional domain protein	12.3196	0.0477999	0.480635	1
ACSP50_1928		hypothetical protein	7.82119	-0.0294439	0.34713	1
ACSP50_1929		intradiol ring-cleavage dioxygenase	6.7051	0.132257	0.404981	1
ACSP50_1930		hypothetical protein	8.10281	0.48982	0.894932	1
ACSP50_1931		NAD(P)-dependent oxidoreductase	10.6306	-0.00510918	0.519735	1
ACSP50_1932		dephospho-CoA kinase	10.9473	-0.0290103	0.288261	1
ACSP50_1933		hypothetical protein	8.48986	0.034714	0.336911	1
ACSP50_1934		hypothetical protein	8.03603	-0.0227768	0.320339	1
ACSP50_1935		ABC transporter permease	6.112	0.31069	0.533017	1
ACSP50_1936		ABC transporter permease	7.44669	0.123357	0.627895	1
ACSP50_1937		ABC transporter substrate-binding protein	9.22749	0.298332	1.15753	1
ACSP50_1938		Fis family transcriptional regulator	10.7581	0.244031	0.384389	1
ACSP50_1939		histidine kinase	7.647	-0.0876547	0.587418	1
ACSP50_1940		hybrid sensor histidine kinase and response regulator of a two component complex	9.02856	-0.0273899	0.295964	1
ACSP50_1941		2-methylisocitrate lyase	9.19863	0.22763	0.364486	1
ACSP50_1942		hypothetical protein	10.3276	0.301678	0.542772	1
ACSP50_1943		histidine kinase	7.08046	-0.53477	0.665285	1
ACSP50_1944		FAD-dependent oxidoreductase	7.42212	0.0187847	0.374947	1
ACSP50_1945		TetR family transcriptional regulator	8.8597	-0.202785	0.342372	1
ACSP50_1946		hypothetical protein	10.1886	0.00735697	0.358552	1
ACSP50_1947		histidine kinase	8.16525	0.154548	0.519252	1
ACSP50_1948		hypothetical protein	7.03817	-0.169893	0.587226	1
ACSP50_1949		Crp/Fnr family transcriptional regulator	8.16657	-0.0313114	0.456729	1
ACSP50_1950		Camphene synthase	8.43635	-0.167566	0.4318	1
ACSP50_1951		SAM-dependent methyltransferase	9.71591	-0.327685	0.492716	1
ACSP50_1952		glucoamylase	8.35812	-0.171979	0.493738	1
ACSP50_1953		hypothetical protein	10.4891	-0.642934	0.838006	1
ACSP50_1954		aldehyde oxidase	10.3927	0.103417	0.190455	1
ACSP50_1955		hypothetical protein	8.6734	0.0954909	0.22241	1
ACSP50_1956		CHAT domain-containing protein	9.12022	-0.261633	0.581616	1
ACSP50_1957		hypothetical protein	8.42216	-0.131755	0.451105	1
ACSP50_1958		hypothetical protein	8.29887	-0.0492005	0.404793	1
ACSP50_1959		hypothetical protein	13.5479	-0.0242	0.872686	1
ACSP50_1960		alpha-amylase	7.62465	0.31101	0.445133	1
ACSP50_1961		hypothetical protein	9.39712	-0.0502163	0.41607	1
ACSP50_1962		carbamoyltransferase	8.09892	0.186628	0.478041	1
ACSP50_1963		uncharacterized protein	6.23853	0.573107	0.548151	1
ACSP50_1964		hypothetical protein	7.03378	0.164203	0.462503	1
ACSP50_1965		dihydrodipicolinate synthase family protein	7.27592	0.0799869	0.399778	1
ACSP50_1966		AraC family transcriptional regulator	8.83033	-0.0838368	0.317213	1
ACSP50_1967		glyoxalase	9.43189	0.106413	0.221546	1
ACSP50_1968		LacI family transcriptional regulator	7.52038	-0.00472964	0.585367	1
ACSP50_1969		sugar ABC transporter ATP-binding protein	7.82105	-0.0608844	0.424712	1
ACSP50_1970		ATPase	7.6706	-0.165837	0.531661	1
ACSP50_1971		ATPase	6.53928	0.220431	0.678317	1
ACSP50_1972		esterase	7.83607	-0.0879859	0.28628	1
ACSP50_1973		MarR family transcriptional regulator	9.30625	-0.176684	0.38204	1
ACSP50_1974		pyruvoyl-dependent arginine decarboxylase	6.70673	0.0114451	0.452418	1
ACSP50_1975		hypothetical protein	11.2593	-0.0616963	0.405198	1
ACSP50_1976		cell envelope-related transcriptional attenuator	8.75056	-0.240473	0.356546	1
ACSP50_1977		glycosyl transferase	9.28465	-0.134599	0.48912	1
ACSP50_1978		glycosyl transferase family 1	9.70348	-0.122584	0.34359	1
ACSP50_1979		hypothetical protein	9.90419	-0.000880836	0.617394	1
ACSP50_1980		dihydrolipoyl dehydrogenase	6.76178	0.151304	0.593181	1
ACSP50_1981		hypothetical protein	8.70819	-0.0281715	0.486611	1
ACSP50_1982		hypothetical protein	10.3268	0.0448534	0.403598	1
ACSP50_1983		uncharacterized protein	11.5426	-0.0380716	0.479523	1
ACSP50_1984		uncharacterized protein	10.3664	-0.349348	0.607037	1
ACSP50_1985		cation diffusion facilitator transporter	9.25271	0.234991	0.367273	1
ACSP50_1986		PPOX class F420-dependent enzyme	8.65553	0.193415	0.425438	1
ACSP50_1987		hypothetical protein	10.6308	-0.212843	0.374484	1
ACSP50_1988		hypothetical protein	9.43879	-0.0442931	0.443792	1
ACSP50_1989		Transcriptional regulator; TrmB	8.59398	-0.103231	0.424511	1
ACSP50_1990		uncharacterized protein	9.20379	-0.00744308	0.390692	1
ACSP50_1991		phage tail protein	8.27904	0.146747	0.351919	1
ACSP50_1992		extracellular protein	8.18878	0.170509	0.292366	1
ACSP50_1993		hypothetical protein	7.12584	0.0405607	0.303277	1
ACSP50_1994		serine/threonine protein kinase	6.2412	-0.530081	0.597964	1
ACSP50_1995		hypothetical protein	10.3666	0.236744	0.371522	1
ACSP50_1996		uncharacterized protein	9.27255	0.34457	0.471642	1
ACSP50_1997		2-nitropropane dioxygenase	8.21877	0.0534158	0.270748	1
ACSP50_1998		secreted protein	10.0357	1.39281	1.1145	1
ACSP50_1999		fumarylacetoacetase	7.63029	-0.0329087	0.23638	1
ACSP50_2000		hypothetical protein	9.47605	0.0823097	0.52064	1
ACSP50_2001		homogentisate 1;2-dioxygenase	7.8207	0.206631	0.46577	1
ACSP50_2002		AI-2E family transporter	8.49609	-0.0806645	0.350279	1
ACSP50_2003		aminotransferase	8.50344	-0.162968	0.308894	1
ACSP50_2004		hypothetical protein	9.34147	0.0338686	0.285119	1
ACSP50_2005		uncharacterized protein	8.43557	0.190936	0.419844	1
ACSP50_2006		polysaccharide deacetylase	10.5621	0.0143156	0.382396	1
ACSP50_2007		hypothetical protein	8.00131	-0.0599658	0.278776	1
ACSP50_2008		hydrolase	9.25137	-0.0285445	0.369968	1
ACSP50_2009		aldo/keto reductase	9.55245	0.18255	0.282039	1
ACSP50_2010		XRE family transcriptional regulator	9.3183	-0.0707049	0.482602	1
ACSP50_2011		Replicase polyprotein 1a	9.09867	0.0521596	0.409546	1
ACSP50_2012		hypothetical protein	10.6213	0.211796	0.656769	1
ACSP50_2013		lipase	11.3171	-0.0560275	0.420243	1
ACSP50_2014		formyltetrahydrofolate deformylase	9.78348	-0.329813	0.205087	0.0897607
ACSP50_2015		hypothetical protein	8.69196	-0.263068	0.626592	1
ACSP50_2016		hypothetical protein	9.48228	-0.005635	0.754118	1
ACSP50_2017		anion permease	10.565	-0.0220945	0.430391	1
ACSP50_2018		hypothetical protein	9.88652	-0.190391	0.417814	1
ACSP50_2019		cell division protein DivIVA	9.70126	-0.255549	0.191762	1
ACSP50_2020		hypothetical protein	9.59734	-0.301716	0.479138	1
ACSP50_2021		transcription elongation factor Spt5	8.10655	-0.0987275	0.408072	1
ACSP50_2022		hypothetical protein	8.9037	-0.0893776	0.374754	1
ACSP50_2023		hypothetical protein	8.76183	0.24156	0.505864	1
ACSP50_2024		hypothetical protein	9.50156	-0.00566329	0.482503	1
ACSP50_2025		phosphoesterase	7.54817	0.172199	0.628358	1
ACSP50_2026		coenzyme PQQ synthesis protein E	7.38834	0.0799101	0.578731	1
ACSP50_2027		hypothetical protein	11.5701	-0.072911	0.238631	1
ACSP50_2028		hybrid sensor histidine kinase/response regulator	8.07836	0.117662	0.372835	1
ACSP50_2029		hypothetical protein	9.29935	-0.0954905	0.302025	1
ACSP50_2030		SGNH hydrolase	9.89078	-0.244536	0.333585	1
ACSP50_2031		hypothetical protein	7.79583	-0.000213597	0.434709	1
ACSP50_2032		transporter	9.61906	-0.137602	0.343395	1
ACSP50_2033		Nigrin b	8.57888	-0.0264653	0.38044	1
ACSP50_2034		transporter	7.96259	0.10754	0.311592	1
ACSP50_2035		anti-sigma factor	9.23477	-0.0216025	0.344889	1
ACSP50_2036		ATPase	7.82477	-0.107629	0.382631	1
ACSP50_2037		hypothetical protein	6.82867	0.511716	0.523293	1
ACSP50_2038		GCN5 family acetyltransferase	11.0939	0.142456	0.276024	1
ACSP50_2039		putative signaling protein	9.58158	0.123486	0.463048	1
ACSP50_2040		hypothetical protein	7.28286	-0.0602522	0.655324	1
ACSP50_2041		MFS transporter	10.3905	0.0745357	0.214521	1
ACSP50_2042		metalloprotease	8.33812	-0.0945911	0.35174	1
ACSP50_2043		phospholipase D/transphosphatidylase	8.94271	-0.104818	0.479471	1
ACSP50_2044		hypothetical protein	10.4162	0.00632405	0.322819	1
ACSP50_2045		MerR Family Transcriptional Regulator	9.12323	-0.075159	0.250818	1
ACSP50_2046		hypothetical protein	9.74789	0.206408	0.361179	1
ACSP50_2047		ribosomal-protein-alanine acetyltransferase	7.79082	-0.00177163	0.464357	1
ACSP50_2048		protein-tyrosine-phosphatase	8.57878	0.0408748	0.16127	1
ACSP50_2049		pyridoxamine 5'-phosphate oxidase	11.7334	0.15165	0.297564	1
ACSP50_2050		molybdopterin-binding oxidoreductase	6.63269	0.076933	0.374499	1
ACSP50_2051		patatin	8.82464	-0.0654024	0.598133	1
ACSP50_2052		PadR family transcriptional regulator	8.42105	0.209526	0.413843	1
ACSP50_2053		acyl-CoA dehydrogenase	7.80047	-0.0969063	0.256165	1
ACSP50_2054		hypothetical protein	8.9687	-0.0942321	0.353531	1
ACSP50_2055		hypothetical protein	8.52642	0.273461	0.323015	1
ACSP50_2056		glycogen synthase	7.5786	0.0783441	0.24364	1
ACSP50_2057		glycosyl transferase family 1	10.5046	0.0474731	0.430845	1
ACSP50_2058		glycosyl transferase	9.17344	-0.0581114	0.460678	1
ACSP50_2059		hypothetical protein	7.36605	-0.0463789	0.23782	1
ACSP50_2060		acetyl-CoA carboxylase	9.99785	-0.849636	0.466228	0.021327
ACSP50_2061		penicillin acylase	9.89505	-0.0680601	0.485054	1
ACSP50_2062		sensor-like histidine kinase	7.38169	-0.572976	0.386048	0.215654
ACSP50_2063		dynein regulation protein LC7	7.94259	0.0842889	0.514207	1
ACSP50_2064		hypothetical protein	8.57042	-0.19796	0.40059	1
ACSP50_2065		ATP-binding protein	8.74367	-0.1733	0.375435	1
ACSP50_2066		hypothetical protein	9.42816	-0.0687782	0.414471	1
ACSP50_2067		xylulokinase	6.36107	-0.405452	0.563835	1
ACSP50_2068		aminotransferase	8.58242	0.231236	0.375997	1
ACSP50_2069		hypothetical protein	7.38417	0.154443	0.758059	1
ACSP50_2070		hypothetical protein	14.0072	0.067126	0.729384	1
ACSP50_2071		cytochrome P450	9.88301	-0.0101026	0.495573	1
ACSP50_2072		1; 4-beta cellobiohydrolase	10.9111	0.0812579	0.27307	1
ACSP50_2073		(2Fe-2S)-binding protein	8.74421	0.112052	0.800241	1
ACSP50_2074		bacterioferritin	9.26135	0.0635439	0.316508	1
ACSP50_2075		hypothetical protein	10.4866	0.108834	0.424116	1
ACSP50_2076		repressor LexA	9.01853	-0.127908	0.620698	1
ACSP50_2077		chitosanase	9.37464	0.044249	0.67737	1
ACSP50_2078	xylR	ROK family protein	9.69668	0.0185891	0.33959	1
ACSP50_2079		sugar ABC transporter substrate-binding protein	7.18555	-0.0560214	0.537778	1
ACSP50_2080		sugar ABC transporter permease	8.09243	-0.0909343	0.47754	1
[truncated: 6,069 more rows]

## Sheet: Table S2
Table S2	List of primers used in this study
Primer List
#	Name	Length	Sequence	Description
P1	fwd_gRNA_malT	24	ACGCCAGGACGTACGACCAGAAGG	guide RNA for CRISPR/Cas9 based deletion of malT
P2	rev_gRNA_malT	24	AAACCCTTCTGGTCGTACGTCCTG	guide RNA for CRISPR/Cas9 based deletion of malT
P3	fwd_Flan_L_malT	42	GCTCGGTTGCCGCCGGGCGTTTCGGGCTGAGGCTGTTCCTGG	Amplification of left flanking sequence for CRISPR/Cas9 based deletion of malT
P4	rev_Flan_L_malT	40	GCGTACCCAGGGCTAAAGCAGTCCCGTCACTTCACGGCTA	Amplification of left flanking sequence for CRISPR/Cas9 based deletion of malT
P5	fwd_Flan_R_malT	40	AGCCGTGAAGTGACGGGACCATCTGCTTTAGCCCTGGGTA	Amplification of right flanking sequence for CRISPR/Cas9 based deletion of malT
P6	rev_Flan_R_malT	42	TTACGGTTCCTGGCCTCTAGATTGTGGTCGGCCGCGCAGGTG	Amplification of right flanking sequence for CRISPR/Cas9 based deletion of malT
P7	fwd_seq_Del_malT	20	CCGCGGCCCGTGCGCAGCTG	sequencing primer for validation of malT deletion
P8	rev_seq_Del_malT	20	GCACGACCGGGCCGCGCTGC	sequencing primer for validation of malT deletion
P9	seq_Del_malT	18	GAACTTCGCCGATCACTG	sequencing primer for validation of malT deletion
P10	fwd_PgapDH_malT	50	GAGTAGACGACGGAGACGTAGTGTCCATTGACCTGATCGCGGATTCACCC	Construction of a pSET152-based plasmid for malT overexpression using promoter PgapDH from Eggerthella lenta (Schaffert et al., 2019a)
P11	rev_PgapDH_malT	50	TTCACACAGGAAACAGCTATGACCTAAAGCAGATTGAGGGCCCGCGCCCG	Construction of a pSET152-based plasmid for malT overexpression using promoter PgapDH from Eggerthella lenta (Schaffert et al., 2019a)
P12	fwd_qRT_malT	18	CTCTTCGCCGAACTGTTG	RT-qPCR of malT (ACSP50_3915)
P13	rev_qRT_malT	18	GTGCCTTCCACGATCAAC	RT-qPCR of malT (ACSP50_3915)
P14	fwd_qRT_3900	20	AGAATGCGGGACTTCTGCAC	RT-qPCR of ACSP50_3900
P15	rev_qRT_3900	20	GACCAGGAGGATCCGATGAC	RT-qPCR of ACSP50_3900
P16	fwd_qRT_3901	20	GACTTGCGCACGAACAGCAG	RT-qPCR of ACSP50_3901
P17	rev_qRT_3901	20	ACTACCTCTGCATCGAGTTC	RT-qPCR of ACSP50_3901
P18	fwd_qRT_3902	20	TGCGTCACCAGGATGTCCAC	RT-qPCR of ACSP50_3902
P19	rev_qRT_3902	20	ACGCGTACGACGTGTTGCTG	RT-qPCR of ACSP50_3902
P20	fwd_qRT_3903	20	TGTGGTTGAGCGCCACGATG	RT-qPCR of ACSP50_3903
P21	rev_qRT_3903	20	GTCTCGCCGACCACGAGACC	RT-qPCR of ACSP50_3903
P22	fwd_qRT_3904	20	CGGCCGCCCCCGCAGCGCCA	RT-qPCR of ACSP50_3904
P23	rev_qRT_3904	20	CCACCGTTCGGTGTTCAGCG	RT-qPCR of ACSP50_3904
P24	fwd_qRT_3905	20	TGGCAGACGGGGATTACTCA	RT-qPCR of ACSP50_3905
P25	rev_qRT_3905	20	AGTACGTGCTCATCACTGTG	RT-qPCR of ACSP50_3905
P26	fwd_qRT_3906	20	CGCCCTGCAGCTGCGAGAGT	RT-qPCR of ACSP50_3906
P27	rev_qRT_3906	20	CGCACATATGCCTCGACCGT	RT-qPCR of ACSP50_3906
P28	fwd_qRT_3907	20	GGAGGCGTCCGGACGGCCGG	RT-qPCR of ACSP50_3907
P29	rev_qRT_3907	20	CTTGACCCGGTGTTGCCCCA	RT-qPCR of ACSP50_3907
P30	fwd_qRT_3908	20	GTGAGGTTGGTGGAGATCAG	RT-qPCR of ACSP50_3908
P31	rev_qRT_3908	20	CATCAGTCAGGAGCAGATGG	RT-qPCR of ACSP50_3908
P32	fwd_qRT_3909	20	CCGACTGGATCACGAAGTTG	RT-qPCR of ACSP50_3909
P33	rev_qRT_3909	20	CCAACTACATCCCGAACATC	RT-qPCR of ACSP50_3909
P34	fwd_qRT_3910	20	TAGATGCAGAGCACGTCCAG	RT-qPCR of ACSP50_3910
P35	rev_qRT_3910	20	CTGATCCTCGGCACGATCAG	RT-qPCR of ACSP50_3910
P36	fwd_qRT_3911	20	GGCGGGTCAGCAGACGTTCC	RT-qPCR of ACSP50_3911
P37	rev_qRT_3911	20	TCCGGCGGACCCTGGGCGAC	RT-qPCR of ACSP50_3911
P38	fwd_qRT_3912	20	TGTTCGGGATGCTGTTCTTC	RT-qPCR of ACSP50_3912
P39	rev_qRT_3912	20	GCTCCTGGAACTCCTTGTTG	RT-qPCR of ACSP50_3912
P40	fwd_qRT_3913	20	TCCTCAAGGAGCGCTTCTTC	RT-qPCR of ACSP50_3913
P41	rev_qRT_3913	20	GCTGCGGATACTTGTAGACC	RT-qPCR of ACSP50_3913
P42	fwd_qRT_3914	20	TGAGGCTGTTCCTGGACTAC	RT-qPCR of ACSP50_3914
P43	rev_qRT_3914	20	CGTTCAGCTGCATCACATCC	RT-qPCR of ACSP50_3914
P44	fwd_qRT_3916	20	CTGCTTTAGCCCTGGGTACG	RT-qPCR of ACSP50_3916
P45	rev_qRT_3916	20	GATCATCGGGATCCTGATCG	RT-qPCR of ACSP50_3916
P46	fwd_qRT_3917	20	AGGCGGTGACATTGATCTGC	RT-qPCR of ACSP50_3917
P47	rev_qRT_3917	20	AGAAGGTGTACGGGTCGTTG	RT-qPCR of ACSP50_3917
P48	fwd_qRT_3918	20	GCCGACAGGATCACGATCAG	RT-qPCR of ACSP50_3918
P49	rev_qRT_3918	20	CCTCGATCTTCCCGTTACTG	RT-qPCR of ACSP50_3918
P50	fwd_qRT_3919	20	CCGACTCCGAGGTGATGTTC	RT-qPCR of ACSP50_3919
P51	rev_qRT_3919	20	AGTAGCGGAAGCACCAGAAC	RT-qPCR of ACSP50_3919
P52	fwd_qRT_3920	20	CGAGCATTTCGTCAACAAGG	RT-qPCR of ACSP50_3920
P53	rev_qRT_3920	20	AGCGGGATGAACTTGATGAC	RT-qPCR of ACSP50_3920
P54	fwd_qRT_3921	20	CACGGTGATGACCATGATCG	RT-qPCR of ACSP50_3921
P55	rev_qRT_3921	20	GCACCTGGATCTTGTCGATG	RT-qPCR of ACSP50_3921
P56	fwd_qRT_3922	20	GCGGTGATCTTCGAGAAGAC	RT-qPCR of ACSP50_3922
P57	rev_qRT_3922	20	TCCTTGACCGACTCCTTGTG	RT-qPCR of ACSP50_3922
P58	fwd_qRT_3923	20	CAGGGCATGATCGGCTACTG	RT-qPCR of ACSP50_3923
P59	rev_qRT_3923	20	CACCGGTCCGACGAATTTGG	RT-qPCR of ACSP50_3923
P60	fwd_qRT_3924	20	GGCCAAGGAGCTGCTGAAAC	RT-qPCR of ACSP50_3924
P61	rev_qRT_3924	20	TCGTCGCAGATCCAGGTTCG	RT-qPCR of ACSP50_3924
P62	fwd_qRT_3925	20	TCGAGCTGATCGCGCATCTC	RT-qPCR of ACSP50_3925
P63	rev_qRT_3925	20	TCGGTGACCCCGGGGCAGAG	RT-qPCR of ACSP50_3925
P64	fwd_qRT_3926	20	CAGGTCGTTGGCCTGCCGTT	RT-qPCR of ACSP50_3926
P65	rev_qRT_3926	20	CACGGCGTGAACGGTGCCCG	RT-qPCR of ACSP50_3926
P66	fwd_qRT_3927	20	GATGACGGGAAGTAGGCGAA	RT-qPCR of ACSP50_3927
P67	rev_qRT_3927	20	CCGGTTGGTGTCGGACAGCG	RT-qPCR of ACSP50_3927
P68	fwd_qRT_3928	20	GTGCTCGCGGACGACGTGCC	RT-qPCR of ACSP50_3928
P69	rev_qRT_3928	20	CTGGTCACCGCCCACGGCGT	RT-qPCR of ACSP50_3928
P70	fwd_qRT_3929	20	GCTACCGCTCCGTCCAGCAG	RT-qPCR of ACSP50_3929
P71	rev_qRT_3929	20	CAACCCGGAGTCGGGCTGCA	RT-qPCR of ACSP50_3929
P72	fwd_qRT_3930	20	TCGCCGGCTCGAACATGAAC	RT-qPCR of ACSP50_3930
P73	rev_qRT_3930	20	AGCTTGCCGCCGGGGATCAT	RT-qPCR of ACSP50_3930
P74	fwd_qRT_3931	20	GGCCCCGATCGTGCGGCTCC	RT-qPCR of ACSP50_3931
P75	rev_qRT_3931	20	ACTACGGGTTCCTCAGCCTG	RT-qPCR of ACSP50_3931
P76	fwd_qRT_3932	20	GCACCAGGTGGATCCCGGCC	RT-qPCR of ACSP50_3932
P77	rev_qRT_3932	20	CTGGTCATGCTGGGCACCCT	RT-qPCR of ACSP50_3932
P78	fwd_qRT_3933	20	GCCTCGCCGTCCGCACCGAA	RT-qPCR of ACSP50_3933
P79	rev_qRT_3933	20	CGGCGGTGCAGCAGACCGTC	RT-qPCR of ACSP50_3933
P80	fwd_qRT_3934	20	GCTCGCCGTCTACAAGGACG	RT-qPCR of ACSP50_3934
P81	rev_qRT_3934	20	CAGCGCGGCACCGGCCTCCA	RT-qPCR of ACSP50_3934
P82	fwd_qRT_3935	20	GGCGAGCACCGCCAGGCACC	RT-qPCR of ACSP50_3935
P83	rev_qRT_3935	20	CGGGATCGGCGGCAGTCTCG	RT-qPCR of ACSP50_3935
P84	fwd_qRT_3936	20	GTGGTGCTCAACCTGATCAT	RT-qPCR of ACSP50_3936
P85	rev_qRT_3936	20	CGGACCGAGGCGCGCTGCGT	RT-qPCR of ACSP50_3936
P86	fwd_qRT_3937	20	GCGACCTCACGGTCAGTGTG	RT-qPCR of ACSP50_3937
P87	rev_qRT_3937	20	CGGCCGGGCCGTCGTCCACC	RT-qPCR of ACSP50_3937
P88	fwd_qRT_3938	20	GGACGGCCCGGCATTCCGGT	RT-qPCR of ACSP50_3938
P89	rev_qRT_3938	20	CGGCAGCACCCGCACCGGCA	RT-qPCR of ACSP50_3938
P90	fwd_qRT_3939	20	GCAGCCGTACACCCCACCCG	RT-qPCR of ACSP50_3939
P91	rev_qRT_3939	20	ACCAGGGCGACGATCCCCTC	RT-qPCR of ACSP50_3939
P92	fwd_qRT_3940	20	GTCGCGTTCGCCTGGCCGTC	RT-qPCR of ACSP50_3940
P93	rev_qRT_3940	20	GAAGATGACGCCGAGGACCC	RT-qPCR of ACSP50_3940
P94	fwd_qRT_3941	20	GAACAGAGGCGTCGCTCCTC	RT-qPCR of ACSP50_3941
P95	rev_qRT_3941	20	TCGTCTGCTGACCCTGGAGA	RT-qPCR of ACSP50_3941
P96	fwd_qRT_3942	20	GATCGACCACTTGACCGCGT	RT-qPCR of ACSP50_3942
P97	rev_qRT_3942	20	CGCGGCGCGACGAGTCGCGC	RT-qPCR of ACSP50_3942
P98	fwd_qRT_3943	20	GGCGGTGACCACGAAGAGCA	RT-qPCR of ACSP50_3943
P99	rev_qRT_3943	20	GTGATCGCCCAACGGCTGCG	RT-qPCR of ACSP50_3943
P100	fwd_qRT_3944	20	GTAGAGCAGTACGGTCGGCG	RT-qPCR of ACSP50_3944
P101	rev_qRT_3944	20	CGAATGCGAACGGGCCGCGG	RT-qPCR of ACSP50_3944
P102	fwd_qRT_3945	20	GCAGCCTGCTGTCCACGATC	RT-qPCR of ACSP50_3945
P103	rev_qRT_3945	20	GTGCCGGCCACCGACCAGAT	RT-qPCR of ACSP50_3945
P104	fwd_qRT_3946	20	GAGGAAGCCCATCGGCTTGG	RT-qPCR of ACSP50_3946
P105	rev_qRT_3946	20	GTACGGCCTCGCCAGCATCT	RT-qPCR of ACSP50_3946
P106	fwd_qRT_3947	20	GCGAGCACCGCGAAGAAGAA	RT-qPCR of ACSP50_3947
P107	rev_qRT_3947	20	GCTCGGCGCGCCGGCCATCA	RT-qPCR of ACSP50_3947
P108	fwd_qRT_3948	20	GAACCGGGGTGGCATCCGGA	RT-qPCR of ACSP50_3948
P109	rev_qRT_3948	20	CACGCTGGAGCCGACCCGCG	RT-qPCR of ACSP50_3948
P110	fwd_qRT_3949	20	GGCGGTGACGATCCTGCTCC	RT-qPCR of ACSP50_3949
P111	rev_qRT_3949	20	CAGGAAGATCCGACGGCGGC	RT-qPCR of ACSP50_3949
P112	fwd_qRT_3950	20	GTCCTGGAACGTCCGGACAC	RT-qPCR of ACSP50_3950
P113	rev_qRT_3950	20	CGGGCAACGCCTGCTGCAGG	RT-qPCR of ACSP50_3950

## Sheet: Table S3
Table S3	Annotation of the genes located in the maltose-regulated large genomic region (MRLGR) in Actinoplanes sp. SE50/110 (ACSP50_3900 to ACSP50_3950). The annotation according to Wolf et al., 2017b is compared to the BLASTP and tBLASTn results of the respective proteins.
Locus tag	annotated function	operon	BLASTP1 result	Organism	E-value [Identity]	tBLASTn2 result	E-value [Identity]	Regulated3 by MalT
	(Wolf et al., 2017b)
ACSP50_3900	hypothetical protein	yes	SHOCT domain-containing protein	Streptomyces sp. BK161	2.92 x e-30	Streptomyces sp. P3	1.00 x e-22	***
					[64.9 %]		[61.7 %]
ACSP50_3901	uncharacterized protein		DUF1269 domain-containing protein	Streptomyces sp. TLI_105	1.62 x e-53	Streptomyces spongiicola	7.69 x e-43	***
					[62.2 %]		[62.6 %]
ACSP50_3902	uncharacterized protein		hypothetical protein	Pseudosporangium ferrugineum	2.38 x e-8	-	-	***
					[48.4 %]
ACSP50_3903	hypothetical protein		hypothetical protein	Cryptosporangium aurantiacum	8.41 x e-30	Leifsonia xyli	6.24 x e-9	***
					[49.3 %]		[32.3 %]
ACSP50_3904	uncharacterized protein		hypothetical protein	Krasilnikovia cinnamomea	2.45 x e-171	Actinomadura amylolytica	9.36 x e-78	***
ACSP50_3905	hypothetical protein		hypothetical protein	Hamadaea tsunoensis	2.56 x e-8 [32.6 %]	-	-
ACSP50_3906	putative WD repeat-containing protein		WD domain-containing protein	Cryptosporangium aurantiacum	2.43 x e-71	Streptomyces sp. MK-45	1.30 x e-19	*
					[38.6 %]		[56.7 %]
ACSP50_3907	hypothetical protein		hypothetical protein	Streptomyces sp. MJM8645	2.76 x e-19	Streptomyces hundungensis	4.10 x e-12	**
					[43.9 %]		[48.6 %]
ACSP50_3908	membrane protein	yes	DUF1269 domain-containing protein	Nocardioides sp. Iso805N	2.88 x e-65	Microlunatus sp. KUDC0627	9.38 x e-41	***
					[59.4 %]		[57.9 %]
ACSP50_3909	AI-2E family transporter		AI-2E family transporter	Cryptosporangium aurantiacum	2.78 x e-157	Rhodococcus erythropolis	5.04 x e-59	***
					[66.9 %]		[53.4 %]
ACSP50_3910	membrane protein		hypothetical protein	Pseudosporangium ferrugineum	5.39 x e-42	Cryobacterium sp. GCJ02	1.09 x e-23	***
					[48.9 %]		[40.5 %]
ACSP50_3911	hypothetical protein		hypothetical protein	Krasilnikovia cinnamomea	2.99 x e-12	-	-	***
					[55.9 %]
ACSP50_3912	membrane protein	yes	DUF1269 domain-containing protein	Pseudosporangium ferrugineum	8.50 x e-100	Nonomuraea gerenzanensis	7.62 x e-45	***
					[88.3 %]		[71.9 %]
ACSP50_3913	glucosidase		glucosidase	Krasilnikovia cinnamomea	2.53 x e-200	Streptomyces lincolnensis	3.11 x e-203	***
					[69.9 %]		[62.0 %]
ACSP50_3914	alpha-amylase		alpha-amylase	Krasilnikovia cinnamomea	2.47 x e-214	Streptomyces sp. RLB1-9	4.34 x e-146	***
					[62.9 %]		[58.2 %]
ACSP50_39154	LuxR family transcriptional regulator		LuxR family maltose regulon positive regulator	Krasilnikovia cinnamomea	5.13 x e-207	Streptomyces sp. MK-45	1.03 x e-84	***
					[52.3 %]		[37.4 %]
ACSP50_3916	membrane protein		hypothetical protein	Pseudosporangium ferrugineum	4.38 x e-45	Amycolatopsis methanolica 239	1.04 x e-12	***
					[51.4 %]		[41.5 %]
ACSP50_3917	LuxR family transcriptional regulator		LuxR family maltose regulon positive regulator	Krasilnikovia cinnamomea	1.38 x e-173	Rhodococcus ruber	5.53 x e-57	***
					[43.4 %]		[33.1 %]
ACSP50_3918	hypothetical protein		Uncharacterized membrane protein, BrkB/YihY/UPF0761 family (not an RNase)	Cryptosporangium aurantiacum	3.94 x e-83	Nocardioides sp. MMS17-SY117	8.98 x e-28	***
					[56.5 %]		[47.2 %]
ACSP50_3919	class II glutamine amidotransferase	yes	class II glutamine amidotransferase	Krasilnikovia cinnamomea	3.32 x e-152	Streptomyces sp. Mg1	4.41 x e-120	***
					[74.5 %]		[67.5 %]
ACSP50_3920	transporter		amino acid permease	Actinobacteria bacterium	5.98 x e-201	Nonomuraea gerenzanensis	1.28 x e-144	***
					[77.9 %]		[72.5 %]
ACSP50_3921	arginine deiminase		arginine deiminase	Actinobacteria bacterium	3.17 x e-212	Nonomuraea gerenzanensis	4.14 x e-121	***
					[82.6 %]		[76.9 %]
ACSP50_3922	ornithine carbamoyltransferase		ornithine carbamoyltransferase	Actinobacteria bacterium	1.08 x e-218	Nonomuraea gerenzanensis	1.86 x e-161	***
					[80.5 %]		[74.9 %]
ACSP50_3923	carbamate kinase		carbamate kinase	Actinobacteria bacterium	9.12 x e-169	Nonomuraea gerenzanensis	6.82 x e-113	***
					[81.9 %]		[78.0 %]
ACSP50_3924	cyclic nucleotide-binding protein		metallophospho-esterase	Couchioplanes caeruleus	6.28 x e-74	Pelagibacterium halotolerans	1.32 x e-31	***
					[53.0 %]		[37.7 %]
ACSP50_3925	hypothetical protein		-	-	-	-	-	*
ACSP50_3926	hypothetical protein		tetratricopeptide repeat protein	Dolichospermum planctonicum	7.00 x e-1	-	-	**
					[30.5 %]
ACSP50_3927	hypothetical protein		hypothetical protein	Micromonospora viridifaciens	1.32 x e-68	Micromonospora viridifaciens	6.64 x e-57	*
					[63.7 %]		[63.7 %]
ACSP50_3928	hypothetical protein		hypothetical protein	Krasilnikovia cinnamomea	7.45 x e-47	Georgenia sp. Z443	7.98 x e-23	***
					[56.2 %]		[61.5 %]
ACSP50_3929	hypothetical protein	yes	hypothetical protein	Cryptosporangium aurantiacum	3.76 x e-36	Mycobacterium sp. ELW1	3.98 x e-4	***
					[41.6 %]		[37.3 %]
ACSP50_3930	MFS transporter		MFS transporter	Phycicoccus cremeus	1.89 x e-230	Georgenia sp. Z443	2.69 x e-141	***
					[71.7 %]		[72.6 %]
ACSP50_3931	hypothetical protein		ribonuclease BN	Krasilnikovia cinnamomea	2.36 x e-91	Baekduia soli	2.74 x e-15	***
					[58.5 %]		[32.2 %]
ACSP50_3932	membrane protein		hypothetical protein	Couchioplanes caeruleus	1.99 x e-32	Nocardia asteroides	1.0 x e-3	***
					[63.4 %]		[52.3 %]
ACSP50_3933	uncharacterized protein		hypothetical protein	Pseudosporangium ferrugineum	4.46 x e-17	-	-	***
					[42.5 %]
ACSP50_3934	conserved hypothetical protein		hypothetical protein	Krasilnikovia cinnamomea	1.14 x e-91	Nonomuraea gerenzanensis	3.38 x e-59	***
					[82.8 %]		[74.2 %]
ACSP50_3935	diacylglycerol kinase		diacylglycerol kinase	Krasilnikovia cinnamomea	3.87 x e-140	Rhodococcus ruber	3.62 x e-59	***
					[65.1 %]		[61.3 %]
ACSP50_3936	peptidase M48	yes	Zn-dependent protease with chaperone function	Krasilnikovia cinnamomea	4.48 x e-145	Pseudonocardia dioxanivorans	1.01 x e-112	***
					[75.7 %]		[75.1 %]
ACSP50_3937	hypothetical protein		hypothetical protein	Krasilnikovia cinnamomea	2.02 x e-43	Nakamurella multipartita	3.00 x e-9	***
					[87.3 %]		[45.7 %]
ACSP50_3938	hypothetical protein	yes	hypothetical protein	Couchioplanes caeruleus	4.70 x e-31	-	-	***
					[50.4 %]
ACSP50_3939	membrane protein		hypothetical protein	Krasilnikovia cinnamomea	1.13 x e-67	Cryobacterium sp. GCJ02	4.51 x e-37	***
					[65.1 %]		[49.3 %]
ACSP50_3940	uncharacterized protein		DUF308 domain-containing protein	Krasilnikovia cinnamomea	1.03 x e-46	-	-	***
					[59.4 %]
ACSP50_3941	signal transduction protein		ATP-binding protein	Saccharothrix syringae	6.17 x e-201	Streptomyces venezuelae	1.18 x e-136	*
					[51.8 %]		[45.2 %]
ACSP50_3942	hypothetical protein		hypothetical protein	Streptomyces sp. MUSC 93	4.37 x e-4	-	-
					[40.0 %]
ACSP50_3943	hypothetical protein		YcxB family protein	Actinomadura echinospora	1.00 x e-3	-	-	*
					[29.6 %]
ACSP50_3944	beta-Ala-His dipeptidase	yes	dipeptidase	Pseudosporangium ferrugineum	2.89 x e-231	Aeromicrobium choanae	2.31 x e-142	**
					[77.4 %]		[72.2 %]
ACSP50_3945	uncharacterized protein		hypothetical protein	Pseudosporangium ferrugineum	1.36 x e-38	Aeromicrobium choanae	1.67 x e-24	***
					[47.7 %]		[44.1 %]
ACSP50_3946	amino acid permease		amino acid permease	Pseudosporangium ferrugineum	2.14 x e-208	Nonomuraea gerenzanensis	3.22 x e-119	***
					[84.1 %]		[82.4 %]
ACSP50_3947	hypothetical protein		DUF2231 domain-containing protein	Krasilnikovia cinnamomea	3.86 x e-20	-	-	***
					[44.7 %]
ACSP50_3948	hypothetical protein		threonine/serine exporter family protein	Pseudosporangium ferrugineum	1.42 x e-179	Jatrophihabitans sp. GAS493	3.22 x e-67	*
					[70.7 %]		[46.1 %]
ACSP50_3949	MFS transporter	yes	MFS transporter	Pseudosporangium ferrugineum	3.13 x e-217	Georgenia sp. Z443	9.88 x e-113	***
					[75.1 %]		[77.6 %]
ACSP50_3950	peptidase M24		aminopeptidase P family protein	Pseudosporangium ferrugineum	2.24 x e-198	Jatrophihabitans sp. GAS493	2.03 x e-169	***
					[72.3 %]		[74.2 %]
1 BLASTP analysis (Altschul et al., 1997); genus “Actinoplanes” was excluded in this search; hits with highest identity and lowest e-value are shown
2 tBLASTn analysis (Altschul et al., 1997); genus “Actinoplanes” was excluded in this search; hits with highest identity and lowest e-value are shown
3 significantly differentially transcribed in the regulator mutant ΔmalT Significance of p < 0.05 is marked with a single asterisk, significance of p < 0.01 with two asterisks and significance of p < 0.001 with three asterisks (t-test, two-sample, Holm).
4 malT

## Sheet: Table S4
Table S4	Homologous genes of the MRLGR in other bacteria shown in Fig. 3.
Color Code	ACSP50_WT		Actinoplanes missouriensis		Pseudosporangium ferrugineum		Couchioplanes caeruleus		Krasilnikovia cinnamomea
(shown in Figure 6)	Locus tag	annotated function	Locus tag	annotated function	Locus tag	annotated function	Locus tag	annotated function	Locus tag	annotated function
	ACSP50_3900	hypothetical protein	AMIS_RS08930	SHOCT domain-containing protein
	ACSP50_3901	uncharacterized protein	AMIS_RS08935	hypothetical protein
	ACSP50_3902	uncharacterized protein			CLV70_RS11715	hypothetical protein	EDD30_RS07430	hypothetical protein EDD30_1530
	ACSP50_3903	hypothetical protein	AMIS_RS08940	hypothetical protein
	ACSP50_3904	uncharacterized protein	AMIS_RS08945	hypothetical protein	CLV70_RS11705	hypothetical protein	EDD30_RS07425	hypothetical protein EDD30_1525	EV385_RS05730	hypothetical protein
	ACSP50_3905	hypothetical protein
	ACSP50_3906	putative WD repeat-containing protein	AMIS_RS08950	DUF2252 domain-containing protein
	ACSP50_3907	hypothetical protein
	ACSP50_3908	membrane protein	AMIS_RS08955	DUF1269 domain-containing protein	CLV70_RS11720	DUF1269 domain-containing protein	EDD30_RS07410	DUF1269 domain-containing protein	EV385_RS05850	DUF1269 domain-containing protein
	ACSP50_3909	AI-2E family transporter	AMIS_RS08960	AI-2E family transporter	CLV70_RS11730	AI-2E family transporter	EDD30_RS07390	AI-2E family transporter	EV385_RS05825	AI-2E family transporter
	ACSP50_3910	membrane protein	AMIS_RS08965	membrane protein	CLV70_RS11735	hypothetical protein	EDD30_RS07385	hypothetical protein	EV385_RS05820	hypothetical protein
	ACSP50_3911	hypothetical protein	AMIS_RS08970	hypothetical protein	CLV70_RS11755	hypothetical protein			EV385_RS05745	hypothetical protein
	ACSP50_3912	membrane protein	AMIS_RS08975	DUF1269 domain-containing protein	CLV70_RS11640	DUF1269 domain-containing protein	EDD30_RS07320	DUF1269 domain-containing protein	EV385_RS05715	DUF1269 domain-containing protein
	ACSP50_3913	glucosidase	AMIS_RS08985	glucosidase					EV385_RS05695	glucosidase
	ACSP50_3914	alpha-amylase	AMIS_RS08990	alpha-amylase			EDD30_RS07295	alpha-amylase	EV385_RS05690	alpha-amylase
	ACSP50_3915	LuxR family transcriptional regulator	AMIS_RS08995	helix-turn-helix transcriptional regulator	CLV70_RS11745	LuxR family maltose regulon positive regulatory protein	EDD30_RS07360	LuxR family maltose regulon positive regulatory protein	EV385_RS05790	helix-turn-helix transcriptional regulator
	ACSP50_3916	membrane protein	AMIS_RS09000	hypothetical protein	CLV70_RS11735	hypothetical protein	EDD30_RS07385	hypothetical protein	EV385_RS05820	hypothetical protein
	ACSP50_3917	LuxR family transcriptional regulator	AMIS_RS09005	LuxR family transcriptional regulator	CLV70_RS11760	LuxR family maltose regulon positive regulatory protein	EDD30_RS07360	LuxR family maltose regulon positive regulatory protein	EV385_RS05740	AAA family ATPase
	ACSP50_3918	hypothetical protein	AMIS_RS09010	ribonuclease BN	CLV70_RS11725	ribonuclease BN			EV385_RS05830	ribonuclease BN
	ACSP50_3919	class II glutamine amidotransferase	AMIS_RS09020	class II glutamine amidotransferase					EV385_RS05780	class II glutamine amidotransferase
	ACSP50_3920	transporter
	ACSP50_3921	arginine deiminase	AMIS_RS09025	arginine deiminase
	ACSP50_3922	ornithine carbamoyltransferase
	ACSP50_3923	carbamate kinase
	ACSP50_3924	cyclic nucleotide-binding protein	AMIS_RS09030	metallophosphoesterase	CLV70_RS11660	metallophosphoesterase	EDD30_RS07340	metallophosphoesterase	EV385_RS05765	metallophosphoesterase
	ACSP50_3925	hypothetical protein
	ACSP50_3926	hypothetical protein
	ACSP50_3927	hypothetical protein
	ACSP50_3928	hypothetical protein	AMIS_RS09035	hypothetical protein			EDD30_RS07430	hypothetical protein	EV385_RS05735	hypothetical protein
	ACSP50_3929	hypothetical protein	AMIS_RS09040	hypothetical protein			EDD30_RS07310	hypothetical protein
	ACSP50_3930	MFS transporter	AMIS_RS09045	MFS transporter			EDD30_RS07285	MFS transporter	EV385_RS05735	MFS transporter
	ACSP50_3931	hypothetical protein	AMIS_RS09050	ribonuclease BN					EV385_RS05685	ribonuclease BN
	ACSP50_3932	membrane protein	AMIS_RS09055	hypothetical protein	CLV70_RS11630	hypothetical protein	EDD30_RS07315	hypothetical protein	EV385_RS05820	hypothetical protein
	ACSP50_3933	uncharacterized protein	AMIS_RS09060	hypothetical protein	CLV70_RS11635	hypothetical protein			EV385_RS05710	hypothetical protein
	ACSP50_3934	conserved hypothetical protein			CLV70_RS11645	hypothetical protein	EDD30_RS07325	hypothetical protein	EV385_RS05750	hypothetical protein
	ACSP50_3935	diacylglycerol kinase	AMIS_RS09065	diacylglycerol kinase	CLV70_RS11750	diacylglycerol kinase	EDD30_RS07345	hypothetical protein	EV385_RS05770	diacylglycerol kinase
	ACSP50_3936	peptidase M48			CLV70_RS11665	M48 family metallopeptidase	EDD30_RS07350	peptidase M48	EV385_RS05775	M48 family metallopeptidase
	ACSP50_3937	hypothetical protein	AMIS_RS09075	hypothetical protein	CLV70_RS11680	hypothetical protein	EDD30_RS07370	hypothetical protein	EV385_RS05800	hypothetical protein
	ACSP50_3938	hypothetical protein	AMIS_RS09085	hypothetical protein	CLV70_RS11740	hypothetical protein	EDD30_RS07380	hypothetical protein
	ACSP50_3939	membrane protein			CLV70_RS11735	hypothetical protein	EDD30_RS07385	hypothetical protein	EV385_RS05820	hypothetical protein
	ACSP50_3940	uncharacterized protein	AMIS_RS09095	hypothetical protein			EDD30_RS07395	hypothetical protein	EV385_RS05835	DUF308 domain-containing protein
	ACSP50_3941	signal transduction protein
	ACSP50_3942	hypothetical protein
	ACSP50_3943	hypothetical protein
	ACSP50_3944	beta-Ala-His dipeptidase	AMIS_RS09100	dipeptidase	CLV70_RS11795	dipeptidase
	ACSP50_3945	uncharacterized protein	AMIS_RS09105	hypothetical protein	CLV70_RS11800	hypothetical protein
	ACSP50_3946	amino acid permease	AMIS_RS09110	amino acid permease	CLV70_RS11805	amino acid permease
	ACSP50_3947	hypothetical protein	AMIS_RS09115	DUF2231 domain-containing protein	CLV70_RS15080	DUF2231 domain-containing protein	EDD30_RS17230	DUF2231 domain-containing protein	EV385_RS17395	DUF2231 domain-containing protein
	ACSP50_3948	hypothetical protein	AMIS_RS09120	threonine/serine exporter family protein	CLV70_RS11780	threonine/serine exporter family protein			EV385_RS05855	threonine/serine exporter family protein
	ACSP50_3949	MFS transporter	AMIS_RS09125	MFS transporter	CLV70_RS11785	MFS transporter
	ACSP50_3950	peptidase M24	AMIS_RS09130	aminopeptidase P family protein	CLV70_RS11790	aminopeptidase P family protein

## Sheet: Table S5
Table S5	List of genes with differential transcript abundancies in the deletion mutant ACSP50_ΔmalT compared to the wild type grown in maltose and glucose minimal medium.												Abbreviation		Explanation
			Glucose					Maltose					ACSP50_ΔmalT		Actinoplanes sp. SE50/110 strain with deleted malT (ACSP50_3915) gene
Locus	Gene	Annotation	A-value (Glc)	M-value (Glc)	SD (Glc)	padj-value (Glc)		A-value (Mal)	M-value (Mal)	SD (Mal)	padj-value (Mal)
ACSP50_0001	dnaA_1	Chromosomal replication initiator protein DnaA	8.22465	0.174793	0.3047	1		8.50826	0.0562604	0.375504	1		Locus		Locus tag of Actinoplanes sp. SE50/110 according to annotation by Wolf et al., 2017b
ACSP50_0002		DNA polymerase III subunit beta	11.3413	0.00936857	0.180457	1		11.7156	-0.117209	0.230929	1		Gene		trivial name of a gene of Actinoplanes sp. SE50/110 according to annotation by Wolf et al., 2017b
ACSP50_0003		6-phosphogluconate dehydrogenase	11.5902	-0.247199	0.370351	1		11.7939	-0.238824	0.227492	1		Annotation		(predicted) gene function according to the annotation by Wolf et al., 2017b
ACSP50_0004		DNA replication/repair protein RecF	8.59575	0.0197751	0.337139	1		8.36425	-0.395383	0.400702	1		A-value		is the log2 average intensitiy of the corresponding gene
ACSP50_0005		RNA-binding protein	9.48803	-0.156369	0.613102	1		9.03395	0.289478	0.2908	1		M-value		is the log2 of the corrsponding fold-change calculated from the coverage of the respective gene at the given time point compared to the pooled sample over all time points (calculated with DeSeq2)
ACSP50_0006		hypothetical protein	10.4778	-0.33485	0.239199	1		9.77677	0.174494	0.33524	1		SD		standard deviation of three biological replicates (calculated with DeSeq2)
ACSP50_0007		uncharacterized protein	9.02549	-0.206329	0.55924	1		8.55964	-0.00521701	0.278048	1		padj		false-discovery-rate (FDR) according to Benjaminii Hochberg
ACSP50_0008		DNA topoisomerase IV subunit B	11.716	-0.125466	0.573948	1		11.8895	0.1551	0.35425	1		NaN		no data available
ACSP50_0009		DNA gyrase subunit A	11.841	-0.108118	0.645067	1		11.7769	0.165557	0.435422	1		Glc		Glucose
ACSP50_0010		uncharacterized protein	11.9623	0.0222538	0.0972678	1		12.249	-0.151212	0.1561	1		Mal		Maltose
ACSP50_0012		uncharacterized protein	12.4778	0.505002	0.197243	1		12.2617	0.219047	0.206951	1
ACSP50_0014		hypothetical protein	10.8705	0.0155848	1.28839	1		10.5589	0.171934	0.867547	1		positive M-value:		increased transcription in the deletion mutant ACSP50_ΔmalT compared to ACSP50_WT (wild type)
ACSP50_0015		hypothetical protein	6.07464	1.18677	1.10661	1		6.21878	0.809262	0.402853	1		negative M-value:		decreased transcription in the deletion mutant ΔmalT compared to ACSP50_WT (wild type)
ACSP50_0016		DNA-binding response regulator	12.7089	-0.416632	0.399106	1		9.90583	-0.0144907	0.874813	1
ACSP50_0017		two-component sensor histidine kinase	8.48887	0.0910254	0.557182	1		8.68873	-0.0893878	0.319348	1
ACSP50_0018		hypothetical protein	6.65952	0.279989	NaN	NaN		6.24351	0.845885	0.781068	1
ACSP50_0019		hypothetical protein	8.5014	-0.082779	0.820832	1		7.2437	0.0860494	0.345338	1
ACSP50_0020		NUDIX hydrolase	10.1958	0.418209	0.105226	0.0761561		10.2474	-0.269643	0.200279	1
ACSP50_0021		hypothetical protein	8.50968	0.212177	0.524431	1		8.67685	-0.314066	0.502223	1
ACSP50_0022		hypothetical protein	10.8722	-0.146087	0.417622	1		10.1863	-0.524167	0.432776	1
ACSP50_0023		protein dithiol-disulfide isomerase	9.55949	0.223185	0.227545	1		9.68717	0.116991	0.108016	1
ACSP50_0024		cysteine desufuration protein SufE	10.2626	0.132207	0.153359	1		10.3215	0.211864	0.167012	1
ACSP50_0025		signal transduction protein	10.5928	0.0773967	0.406066	1		10.8474	0.540855	0.33651	1
ACSP50_0026		lipase	10.8034	0.377236	0.541546	1		11.2051	1.34046	0.416785	0.296819
ACSP50_0027		thiosulfate sulfurtransferase	11.113	-0.0486187	0.593291	1		11.355	1.01165	0.26111	0.0885675
ACSP50_0028		molecular chaperone HtpG	8.39043	-0.119452	0.371403	1		9.03657	0.0790743	0.307067	1
ACSP50_0029		hypothetical protein	6.27792	0.675692	NaN	NaN		6.07318	0.093618	0.620422	1
ACSP50_0030		TetR family transcriptional regulator	10.0154	0.371482	0.360375	1		9.89171	0.122901	0.261621	1
ACSP50_0031		biotin carboxylase	8.96699	0.564081	0.260792	1		8.72917	0.186492	0.214715	1
ACSP50_0032		hydroxymethylglutaryl-CoA lyase	7.25746	0.766643	0.756738	1		7.20161	0.623662	0.453399	1
ACSP50_0033		hypothetical protein	7.42319	1.01761	0.811236	1		7.13696	0.457689	0.394066	1
ACSP50_0034		hypothetical protein	6.4886	0.558427	0.599973	1		6.04836	0.146473	0.562478	1
ACSP50_0035		carboxylase	8.85522	0.859725	0.379135	1		8.78697	0.924032	0.301152	0.400586
ACSP50_0036		acyl-CoA dehydrogenase	6.97667	1.01888	0.612272	1		7.82238	0.946334	0.459147	1
ACSP50_0037		Transcriptional Regulator Xre family	9.28424	0.21952	0.536967	1		7.3906	-0.0849663	0.861835	1
ACSP50_0038		MarR family transcriptional regulator	8.52572	0.0982735	0.504294	1		8.72426	0.355611	0.268801	1
ACSP50_0039		polyisoprenoid-binding protein	7.62792	0.180969	0.655966	1		8.61319	0.533868	0.33905	1
ACSP50_0040		conserved hypothetical protein	10.7596	-0.004503	0.324998	1		10.7652	0.0403978	0.238085	1
ACSP50_0041		conserved hypothetical protein	8.2044	0.0801905	0.321398	1		8.86002	-0.297302	0.348742	1
ACSP50_0042		hypothetical protein	10.6332	-0.787098	0.812726	1		12.1489	-0.108008	0.332697	1
ACSP50_0043		DUF397 domain-containing protein	6.59067	0.42768	0.248701	1		6.73669	0.531282	0.444333	1
ACSP50_0044		hypothetical protein	9.55467	0.254464	0.319696	1		7.9476	-0.000830578	0.53701	1
ACSP50_0045		hypothetical protein	10.7076	-0.221643	0.815049	1		11.2397	1.1512	0.721457	1
ACSP50_0046		UDP-N-acetyl-D-mannosaminuronic acid transferase	9.20923	0.575573	0.233463	1		9.4573	-0.0140677	0.193451	1
ACSP50_0048		uncharacterized protein	12.483	-0.205001	0.53319	1		12.2877	-0.0190968	0.173838	1
ACSP50_0049		FHA domain-containing protein	12.0756	-0.336787	0.677151	1		12.3767	0.211295	0.357658	1
ACSP50_0050		protein phosphatase	11.2675	0.0229848	0.286706	1		11.3791	-0.223663	0.269057	1
ACSP50_0051		cell division protein FtsW	11.18	-0.197954	0.418505	1		11.1344	0.115861	0.281095	1
ACSP50_0052		peptidoglycan glycosyltransferase	9.7972	-0.0560205	0.783932	1		9.91214	-0.00328136	0.281396	1
ACSP50_0053		serine/threonine protein kinase	11.0235	0.141754	0.523101	1		10.6507	-0.125373	0.356433	1
ACSP50_0054		serine/threonine protein kinase	10.0964	-0.512731	1.16964	1		10.0829	0.191401	0.411382	1
ACSP50_0055		glutamine amidotransferase	9.75994	-0.106719	0.49391	1		9.67986	-0.16288	0.189094	1
ACSP50_0056		hypothetical protein	10.3959	0.142815	0.230434	1		10.6333	0.0864697	0.109848	1
ACSP50_0057		hypothetical protein	9.6785	0.0260481	0.255913	1		9.71725	0.0750298	0.229004	1
ACSP50_0058		hypothetical protein	10.4717	0.202478	0.589468	1		10.388	0.646601	0.500441	1
ACSP50_0059		septation inhibitor protein	13.0671	-0.136398	0.254605	1		13.2128	0.00937793	0.129741	1
ACSP50_0060		Fe-S oxidoreductase	9.84384	0.426587	0.409128	1		9.96729	-0.0830868	0.316845	1
ACSP50_0061		membrane protein	9.57246	0.253712	0.225512	1		9.57337	-0.108663	0.331706	1
ACSP50_0062		yugS-like uncharacterized membrane protein	8.62133	0.213916	0.269268	1		8.68026	-0.144274	0.21964	1
ACSP50_0063		hypothetical protein	8.05944	0.035267	0.425407	1		7.366	-0.202821	0.361311	1
ACSP50_0065		pyridoxamine 5'-phosphate oxidase	9.04689	1.41947	0.164449	0.000390719		8.74954	-0.0858119	0.197835	1
ACSP50_0066		deoxycytidine triphosphate deaminase	10.8999	0.394293	0.162628	1		11.1113	0.0826009	0.146734	1
ACSP50_0067		hypothetical protein	9.63663	0.0480364	0.313035	1		9.11154	-0.056559	0.314815	1
ACSP50_0068		hypothetical protein	10.6899	0.298096	0.247292	1		10.6468	-0.194907	0.288615	1
ACSP50_0069		phosphoribosyltransferase	8.96901	-0.110571	0.517151	1		8.70584	-0.368214	0.174532	1
ACSP50_0070		stage II sporulation protein E	9.73056	0.224606	0.289664	1		9.44969	-0.243255	0.281997	1
ACSP50_0071		hypothetical protein	13.0985	-0.230897	0.232979	1		13.5163	0.0629402	0.307564	1
ACSP50_0072		butyryl-CoA dehydrogenase	8.27161	1.87984	0.430418	0.040647		7.60268	0.718788	0.43279	1
ACSP50_0073		phosphohistidine phosphatase	9.27217	0.235373	0.326868	1		9.33173	-0.00595177	0.339698	1
ACSP50_0074		uncharacterized protein	10.7466	-0.475227	0.270545	1		10.1304	-0.764081	0.163335	0.0253735
ACSP50_0075		hemolysin III	10.9768	0.691888	0.205673	0.227118		10.9334	0.188544	0.166205	1
ACSP50_0076		hypothetical protein	7.74836	0.29686	0.718425	1		8.07768	-0.0809321	0.450516	1
ACSP50_0077		hypothetical protein	7.96303	0.103345	0.659369	1		7.83214	-0.147478	0.407243	1
ACSP50_0078		DNA-directed RNA polymerase sigma-70 factor	7.01491	0.160169	0.389693	1		7.36929	0.328237	0.460424	1
ACSP50_0079		uncharacterized protein	9.21609	0.392575	0.278379	1		9.16779	0.0759199	0.184329	1
ACSP50_0080		uncharacterized protein	10.7749	0.0133933	0.480573	1		10.7386	-0.0861554	0.149915	1
ACSP50_0081		hypothetical protein	10.554	0.694074	0.175489	1		10.2283	0.236573	0.115357	1
ACSP50_0082		branched-chain alpha-keto acid dehydrogenase subunit E2	9.40412	-0.133031	0.359792	1		9.73335	0.0810394	0.264147	1
ACSP50_0083		2-oxoisovalerate dehydrogenase subunit beta	10.5632	-0.0503877	0.204901	1		11.0901	0.110577	0.178033	1
ACSP50_0084		pyruvate dehydrogenase (acetyl-transferring) E1 component subunit alpha	10.826	-0.313665	0.309659	1		11.1862	0.158108	0.360581	1
ACSP50_0085		polycystic kidney disease 1-like 3	6.9945	0.0677685	0.422949	1		6.66648	0.432303	0.964037	1
ACSP50_0086		hypothetical protein	8.30301	0.131299	0.495725	1		8.33797	0.141918	0.221998	1
ACSP50_0087		ABC transporter	9.75987	-0.238568	0.332694	1		9.81824	-0.47372	0.552478	1
ACSP50_0088		ABC transporter	9.14678	-0.0781782	0.508749	1		9.48469	-0.191853	0.39404	1
ACSP50_0089		molecular chaperone DnaK	12.7921	-0.397315	0.658044	1		12.7232	0.198687	0.345221	1
ACSP50_0090		nucleotide exchange factor GrpE	11.6413	-0.409019	0.362105	1		11.6951	0.00954043	0.211475	1
ACSP50_0091		molecular chaperone DnaJ	11.0983	-0.225723	0.253353	1		11.3007	-0.0201228	0.139069	1
ACSP50_0092		MerR Family Transcriptional Regulator	11.1105	-0.173941	0.3223	1		11.4492	0.0575057	0.353794	1
ACSP50_0093		hypothetical protein	9.58993	-0.195622	0.222276	1		9.98376	-0.132281	0.13325	1
ACSP50_0094		potassium transporter	8.75145	-0.00342309	0.480853	1		8.30315	-0.416938	0.634661	1
ACSP50_0095		potassium transporter TrkA	8.76783	-0.234892	0.712601	1		8.01453	-0.0715113	0.412488	1
ACSP50_0096		MFS transporter	6.56698	-0.0668773	0.537831	1		6.4623	-0.515147	0.431822	1
ACSP50_0097		ATP-dependent chaperone ClpB	8.48463	-0.359328	0.639667	1		8.28742	0.163835	0.239212	1
ACSP50_0098		hypothetical protein	11.2798	0.146263	0.134183	1		12.214	0.740443	0.246028	1
ACSP50_0099		hypothetical protein	11.4055	-0.0953488	0.42435	1		11.3363	-0.285916	0.152497	1
ACSP50_0100		uncharacterized protein	8.77054	-0.00870951	0.234726	1		9.07075	-0.0642675	0.371621	1
ACSP50_0102		ArsR-family transcriptional regulator	13.9422	-0.0762272	0.509073	1		13.346	0.27467	0.314585	1
ACSP50_0103		class II aldolase	13.1588	0.237397	0.25916	1		12.6858	0.343863	0.236969	1
ACSP50_0104		membrane protein	10.4678	0.311772	0.132047	1		10.1875	0.0159588	0.139107	1
ACSP50_0105		polynucleotide kinase-phosphatase	8.0794	-0.44911	0.360126	1		9.54871	0.00563455	0.218696	1
ACSP50_0106		3' terminal RNA ribose 2'-O-methyltransferase Hen1	7.7398	-1.19035	0.237409	0.0160969		9.48022	0.131491	0.222369	1
ACSP50_0107		hypothetical protein	8.22593	-0.447868	0.38301	1		8.4904	-0.332989	0.498133	1
ACSP50_0108		class II fructose-bisphosphate aldolase	13.7036	-0.556267	0.402554	1		14.5034	-0.31238	0.281047	1
ACSP50_0109		hypothetical protein	8.19308	0.245635	0.297549	1		8.50394	-0.114186	0.243853	1
ACSP50_0110		hypothetical protein	8.2135	0.177983	0.288377	1		8.22159	0.380863	0.35616	1
ACSP50_0111		uncharacterized protein	9.6211	-0.0962634	0.72435	1		9.73666	0.436313	0.255949	1
ACSP50_0112		uncharacterized protein	9.07144	-0.0993069	0.247558	1		9.31124	0.0128844	0.217698	1
ACSP50_0113		hypothetical protein	11.3902	0.0396014	0.18361	1		11.5441	-0.23474	0.373364	1
ACSP50_0114		hypothetical protein	8.54746	-0.192675	0.242326	1		8.47835	-0.343628	0.280008	1
ACSP50_0115		uncharacterized protein	10.6346	0.191759	0.302178	1		10.1522	-0.201466	0.165866	1
ACSP50_0116		adenylosuccinate synthase	9.80765	0.263589	0.269872	1		10.1939	-0.123019	0.173615	1
ACSP50_0117		phosphoribosylamine--glycine ligase	9.61855	0.134815	0.199519	1		9.91673	-0.249359	0.208275	1
ACSP50_0118		acyl-CoA synthase	11.163	-0.125561	0.581221	1		10.9386	0.103122	0.477049	1
ACSP50_0119		ArsR-family transcriptional regulator	8.81841	-0.564087	1.07256	1		9.15198	-0.371085	0.83801	1
ACSP50_0120		adenylosuccinate lyase	10.5782	-0.0644357	0.277904	1		10.9326	0.0528075	0.198767	1
ACSP50_0121		phosphoribosylformylglycinamidine synthase subunit PurS	11.3598	-0.162044	0.141707	1		11.8797	-0.213063	0.192573	1
ACSP50_0122		phosphoribosylformylglycinamidine synthase I	11.3504	-0.54559	0.519265	1		11.9114	-0.31551	0.256576	1
ACSP50_0123		phosphoribosylformylglycinamidine synthase II	11.3126	-0.378005	0.323821	1		11.7351	-0.422053	0.15012	0.695176
ACSP50_0124		uncharacterized protein	12.9504	0.000702202	0.253864	1		12.8434	-0.0511548	0.158738	1
ACSP50_0125		hypothetical protein	8.29746	0.175509	0.127378	1		7.89811	-0.12742	0.253143	1
ACSP50_0126		amidophosphoribosyltransferase	11.3147	-0.308764	0.443708	1		11.4536	-0.102866	0.219876	1
ACSP50_0127		phosphoribosylformylglycinamidine cyclo-ligase	10.8299	-0.178761	0.441659	1		11.0358	-0.202939	0.180228	1
ACSP50_0128		radical SAM protein	9.83733	0.212188	0.386201	1		9.4314	-0.00674036	0.350198	1
ACSP50_0129		hypothetical protein	10.2775	0.239537	0.450328	1		9.82117	-0.236482	0.304439	1
ACSP50_0130		conserved hypothetical protein	13.8695	0.57093	0.555698	1		13.4996	0.0348981	0.206714	1
ACSP50_0131		leucine dehydrogenase	10.3191	0.389016	0.377038	1		10.3691	0.299307	0.294124	1
ACSP50_0132		uncharacterized protein	9.21714	-0.230506	0.266572	1		9.27904	-0.158536	0.237098	1
ACSP50_0133		DNA binding domain-containing protein	13.195	0.294721	0.614491	1		14.0083	-0.0445825	0.633053	1
ACSP50_0134		methyltransferase type 11	7.98481	-0.136873	0.454555	1		8.77758	-0.104274	0.307042	1
ACSP50_0135		RNA 2'-phosphotransferase	7.72497	-0.707402	0.747587	1		9.8479	0.326399	0.394081	1
ACSP50_0136		hypothetical protein	8.39895	0.10723	0.267726	1		8.86144	-0.00769498	0.271134	1
ACSP50_0137		hypothetical protein	8.28817	0.0306288	0.375155	1		8.13229	-0.252594	0.285032	1
ACSP50_0138		hypothetical protein	9.42963	-0.451976	0.690993	1		9.17105	-0.284303	0.335412	1
ACSP50_0139		aromatic compound degradation protein PaaI	11.0502	0.163136	0.667974	1		10.9716	-0.0173955	0.547046	1
ACSP50_0140		hypothetical protein	8.29402	0.00664339	0.418459	1		8.79621	-0.177043	0.300122	1
ACSP50_0141		hypothetical protein	8.8536	-0.0861392	0.313045	1		8.22226	-0.0295703	0.23471	1
ACSP50_0145		MerR-family transcriptional regulator	10.1641	-0.109755	0.632785	1		11.0104	0.265192	0.192311	0.438777
ACSP50_0146		isopentenyl-diphosphate Delta-isomerase	12.092	0.155745	0.352272	1		12.6144	0.197786	0.260861	1
ACSP50_0147		phytoene dehydrogenase	12.8026	0.047331	0.591826	1		13.6644	0.697883	0.367166	0.0124529
ACSP50_0148		polyprenyl synthetase	12.3553	0.388363	0.338638	1		13.0143	0.700209	0.301903	0.00105182
ACSP50_0149		phytoene synthase	12.8354	0.272545	0.6072	1		13.6095	0.621024	0.287836	0.00263162
ACSP50_0150		deoxyribodipyrimidine photo-lyase	11.1262	0.250369	0.636498	1		11.8019	0.372654	0.401597	1
ACSP50_0151		pyridine nucleotide-disulfide oxidoreductase	10.0413	-0.138037	0.311313	1		10.1345	-0.0981708	0.264381	1
ACSP50_0155	phy	3-phytase precursor	8.04656	-0.248354	0.485774	1		8.09115	-0.266989	0.242617	1
ACSP50_0156		hypothetical protein	6.6052	-0.831753	0.56096	1		6.14271	-0.0201593	0.50971	1
ACSP50_0157		serine/threonine protein kinase	9.06362	-0.205813	0.611437	1		7.77254	-0.0905988	0.560103	1
ACSP50_0158		sigma subunit sigma24	7.10511	0.0773389	0.553095	1		6.57283	0.0721746	0.378406	1
ACSP50_0161		manganese ABC transporter	11.9916	-1.65344	0.633313	0.000223645		9.93913	-1.04276	0.53703	0.00963416
ACSP50_0162		ABC transporter ATP-binding protein	10.9596	-1.51172	0.328294	8.31266e-08		8.734	-1.35594	0.282125	4.54779e-08
ACSP50_0163		manganese transporter	11.2367	-1.72482	0.299578	3.25367e-09		9.32181	-1.49671	0.181661	1.69418e-11
ACSP50_0164		manganese ABC transporter permease	10.9148	-1.29724	0.34728	1.64068e-06		9.23448	-0.971012	0.506896	0.0113388
ACSP50_0165		ArsR family transcriptional regulator	10.8207	-0.879445	0.597501	0.228383		9.54242	-0.551386	0.502097	1
ACSP50_0167		membrane protein	9.32827	-1.07063	0.459169	0.000981573		7.461	-1.23908	0.484624	0.000296421
ACSP50_0168		uncharacterized protein	7.37607	-1.1579	0.372305	2.1024e-05		6.04395	-1.33033	0.743551	0.112207
ACSP50_0169		imidazolonepropionase	6.73089	0.128762	0.554466	1		6.62689	-0.134721	0.534292	1
ACSP50_0170		nicotianamine synthase	7.35793	0.0389512	0.752686	1		6.00803	-0.744258	0.478911	1
ACSP50_0171		GNAT family N-acetyltransferase	7.93998	-0.129243	0.69427	1		7.11397	-0.464527	0.472247	1
ACSP50_0172		hypothetical protein	5.65026	0.639509	0.583421	1		#N/A	#N/A	#N/A	#N/A
ACSP50_0173		hypothetical protein	12.198	0.0194464	0.283607	1		10.0289	-0.0625447	0.372811	1
ACSP50_0174		membrane protein	7.42423	-0.0693415	0.42132	1		7.12514	0.00934197	0.349032	1
ACSP50_0175	vanYB	D-alanyl-D-alanine carboxypeptidase	7.25505	-0.00943384	0.439909	1		6.40149	-0.387645	0.44875	1
ACSP50_0177		superoxide dismutase	11.1243	-4.27316	0.575432	7.73809e-11		10.287	-1.41171	0.332202	2.66352e-07
ACSP50_0178		superoxide dismutase	8.27964	-3.24029	1.48122	0.00221406		7.27406	-1.10976	0.883438	1
ACSP50_0179		nickel transporter	8.08893	-2.28583	1.21103	0.320022		6.57084	-1.14844	0.418361	0.00949948
ACSP50_0180		hypothetical protein	7.3582	-0.0373659	0.738872	1		6.96797	0.340583	0.814758	1
ACSP50_0182		uncharacterized protein	8.6503	0.209782	0.445477	1		8.85183	0.0848636	0.311521	1
ACSP50_0183		site-specific tyrosine recombinase XerC	6.69421	0.0553863	0.403248	1		6.24806	-0.564033	0.574001	1
ACSP50_0188		hypothetical protein	8.4729	-0.0911951	0.654917	1		6.20718	0.195162	0.874733	1
ACSP50_0189		transposase	10.6696	0.578442	0.497399	1		10.2082	-0.256349	0.577762	1
ACSP50_0190		hypothetical protein	6.5175	-0.371262	0.396898	1		6.47758	-0.438489	0.756157	1
ACSP50_0191		hypothetical protein	7.51354	0.0441187	0.769016	1		7.08418	-0.308473	0.367575	1
ACSP50_0192		hypothetical protein	8.82469	-0.218021	0.246452	1		9.32155	-0.485716	0.721854	1
ACSP50_0193		hypothetical protein	8.65431	0.243911	0.368034	1		8.59076	-0.108866	0.215009	1
ACSP50_0194		hypothetical protein	6.99305	0.00672048	0.453001	1		7.27075	-0.0206375	0.538736	1
ACSP50_0195		hypothetical protein	6.81723	0.963461	1.18219	1		6.30828	-0.192107	0.834658	1
ACSP50_0196		transposase	6.77531	0.608062	0.593212	1		4.72766	0.159298	0.655279	1
ACSP50_0197		integrase	7.17797	0.60418	0.825539	1		6.59904	-0.107198	0.538828	1
ACSP50_0198		hypothetical protein	6.09113	0.515062	0.879779	1		6.33867	0.00172233	0.632894	1
ACSP50_0199		hypothetical protein	7.20373	0.155943	0.458649	1		7.3564	-0.298003	0.501538	1
ACSP50_0200		stage II sporulation protein E	10.8526	-0.392056	0.245966	0.0962405		11.206	-0.371357	0.30815	1
ACSP50_0201		hypothetical protein	9.87295	0.0788034	0.252636	1		9.70837	-0.0423416	0.277411	1
ACSP50_0202		hypothetical protein	6.58667	-1.33621	2.54786	1		6.30578	-0.729771	1.37504	1
ACSP50_0203		Midasin	6.80592	-0.185001	0.448145	1		6.76346	0.0805968	0.788626	1
ACSP50_0204		hypothetical protein	7.63034	0.164735	0.610545	1		7.02329	-0.413623	0.688077	1
ACSP50_0205		anti-sigma regulatory factor	8.28156	-1.6265	0.447579	2.41632e-06		8.03756	-1.23791	0.485516	0.000307416
ACSP50_0207		anti-anti-sigma factor	6.71164	-0.649402	0.644251	1		6.53622	-0.972995	0.437016	0.00177019
ACSP50_0208		hypothetical protein	13.2507	-4.21971	0.354608	7.05692e-14		15.8275	-1.93256	0.22928	1.20953e-11
ACSP50_0213		hypothetical protein	7.56439	0.382446	0.488689	1		7.20385	0.218596	0.154279	1
ACSP50_0217		hypothetical protein	9.32764	-0.315609	0.464545	1		8.70006	0.129932	0.490701	1
ACSP50_0218		acid phosphatase	8.04336	-0.0886904	0.584749	1		9.37785	1.01123	0.390137	0.000247448
ACSP50_0220		Transposase	6.60853	-0.346978	0.491005	1		6.60717	0.20229	0.528427	1
ACSP50_0221		hypothetical protein	9.05174	-1.07124	0.413985	0.000251648		8.26578	-0.178597	0.330202	1
ACSP50_0222		ABC transporter permease	9.59901	-1.17976	0.261468	1.11357e-07		8.4118	-0.254447	0.268329	1
ACSP50_0223		ABC transporter	9.21343	-1.04106	0.200842	1.50181e-08		8.13871	-0.0959093	0.288357	1
ACSP50_0224		hypothetical protein	8.31863	-0.155075	0.437725	1		8.18599	-0.132176	0.411661	1
ACSP50_0225		UDP-diphosphatase	8.52951	-0.119237	0.612031	1		8.31886	-0.451459	0.547605	1
ACSP50_0226		two component system transcriptional regulatory protein	8.88822	-0.349357	0.614931	1		8.48342	-0.0525584	0.428884	1
ACSP50_0227		ATPase domain-containing protein	7.61626	-0.112684	0.58108	1		7.67303	0.123564	0.529347	1
ACSP50_0228		MerR Family Transcriptional Regulator	9.95005	0.347949	0.421954	1		9.53744	0.0404286	0.390342	1
ACSP50_0229		putative S-adenosylmethionine-dependent methyltransferase/MSMEI_2290	7.15279	0.0827923	0.718011	1		5.08823	-0.117612	0.361619	1
ACSP50_0230		hypothetical protein	10.0595	-0.46705	0.420858	1		9.44116	-0.383158	0.384217	1
ACSP50_0231		hypothetical protein	9.94697	-0.469117	0.438975	1		9.30347	-0.46564	0.550476	1
ACSP50_0232		Glycyl-glycine endopeptidase ALE-1 precursor	7.41717	-0.0331778	0.467519	1		6.95284	-0.381861	0.395447	1
ACSP50_0233		acetoin dehydrogenase E2 subunit dihydrolipoyllysine-residue acetyltransferase	5.96249	0.207411	0.0701638	1		6.35863	-0.233884	0.369741	1
ACSP50_0234		MFS transporter	6.20833	-0.586674	0.419939	1		5.5432	-0.383194	0.417249	1
ACSP50_0235		pyridoxal-5'-phosphate-dependent protein subunit beta	7.37631	-0.49661	0.627794	1		6.34325	-0.183897	0.503377	1
ACSP50_0236		hypothetical protein	7.47963	-0.941813	0.785477	1		6.36117	-0.782298	1.02497	1
ACSP50_0237		DUF305 domain-containing protein	7.28281	0.154376	0.702085	1		7.43977	-0.299951	0.444567	1
ACSP50_0239		site-specific tyrosine recombinase XerC	7.56383	0.557307	0.416675	1		7.5417	-0.247596	0.244186	1
ACSP50_0240		integrase	7.0153	0.00981931	0.745358	1		6.02677	0.321032	0.312175	1
ACSP50_0241		hypothetical protein	6.68443	1.25874	NaN	NaN		6.30626	0.260299	0.678378	1
ACSP50_0242		hypothetical protein	7.14482	0.0251241	0.04147	1		6.52546	-0.293046	0.401344	1
ACSP50_0243		Site-specific recombinase XerD	6.22624	-0.209249	0.469696	1		5.62821	-0.469118	0.394952	1
ACSP50_0244		uncharacterized protein	9.85472	-0.0651805	0.771519	1		9.93251	0.244426	0.437616	1
ACSP50_0245		hypothetical protein	9.47796	-0.331838	0.84825	1		9.58134	0.431632	0.497428	1
ACSP50_0246		hypothetical protein	9.72513	0.140546	0.132531	1		10.0103	0.282402	0.119312	1
ACSP50_0247		hypothetical protein	7.87157	0.327828	0.480003	1		6.82996	0.424078	0.452947	1
ACSP50_0248		hypothetical protein	7.7717	0.0323671	0.651014	1		7.76599	-0.365377	0.736729	1
ACSP50_0249		hypothetical protein	6.87274	0.209962	NaN	NaN		5.16252	-0.925817	1.05284	1
ACSP50_0251		hypothetical protein	7.89149	0.395946	0.618983	1		7.02805	-0.452615	0.591793	1
ACSP50_0253		nucleoside-diphosphate-sugar pyrophosphorylase	5.97625	1.71627	0.519445	1		5.39396	-0.439098	0.717856	1
ACSP50_0254		ADP-glyceromanno-heptose 6-epimerase	7.33892	-0.156761	0.609404	1		7.02871	-0.0748008	0.857235	1
ACSP50_0255		Spherulin-4	7.86299	-0.108678	0.232558	1		6.01677	-0.402247	0.625489	1
ACSP50_0256		hypothetical protein	7.6376	-0.172923	0.407451	1		6.4601	-0.482036	0.840224	1
ACSP50_0257		hypothetical protein	7.44993	-1.11111	0.720176	1		7.23119	-1.33958	0.723943	1
ACSP50_0258		carboxylate--amine ligase	9.01128	-0.326665	0.567043	1		8.69267	-1.01671	1.19581	1
ACSP50_0259	rsbU	regulator of sigma subunit	7.44966	0.512878	0.42327	1		6.96225	-0.56657	0.415676	1
ACSP50_0260		hypothetical protein	7.08132	-1.26813	0.702596	1		6.86227	-1.65212	0.408544	0.0668621
ACSP50_0261		carboxylate--amine ligase	5.42815	-0.918568	1.27214	1		5.21835	-0.834799	0.816047	1
ACSP50_0262	bacD_1	Alanine-anticapsin ligase BacD	8.1507	0.174021	0.523387	1		7.26514	-0.147074	0.731259	1
ACSP50_0263		aminotransferase class I/II	9.88938	0.384794	0.813404	1		8.57373	-0.148503	0.410173	1
ACSP50_0264		hypothetical protein	10.9246	-0.0990942	1.09725	1		10.8737	-0.120419	0.406085	1
ACSP50_0265		hypothetical protein	5.92651	0.321827	0.568791	1		5.45697	0.192472	1.35737	1
ACSP50_0266		Omega-3 fatty acid desaturase	6.55691	0.481627	0.832282	1		6.56886	0.0395396	0.501273	1
ACSP50_0267		hypothetical protein	8.14869	0.134925	0.354383	1		7.56658	0.0652484	0.585726	1
ACSP50_0268		hypothetical protein	8.69804	0.548895	0.773635	1		7.45023	0.0726193	0.518768	1
ACSP50_0269		hypothetical protein	7.41759	-0.428944	0.563745	1		5.99036	-0.109138	0.746457	1
ACSP50_0270		hypothetical protein	6.66265	0.170829	0.867668	1		5.59463	-0.0309193	0.521804	1
ACSP50_0272		hypothetical protein	10.947	-0.554338	0.823669	1		10.9805	-0.516696	0.599372	1
ACSP50_0273		permease	8.15419	-0.159462	0.365057	1		8.63989	-0.0635929	0.300797	1
ACSP50_0274		ABC transporter ATP-binding protein	7.30086	-0.171597	0.41822	1		7.40295	-0.191886	0.340472	1
ACSP50_0275	padR	Negative transcription regulator padR	8.07104	-0.149653	0.332376	1		8.04701	-0.114247	0.31295	1
ACSP50_0276		hypothetical protein	7.75948	-0.169703	0.426894	1		7.67105	-0.26686	0.532743	1
ACSP50_0277		integrin alpha-V	6.39975	0.666358	0.508794	1		5.65913	0.112618	0.741439	1
ACSP50_0278		response regulator receiver modulated serine phosphatase	10.8869	-0.019364	0.347082	1		10.329	-0.300236	0.467992	1
ACSP50_0279		histidine kinase	7.99209	-0.457903	0.53856	1		8.01775	-0.756605	0.346222	0.00224138
ACSP50_0280		transcriptional regulator	9.23359	-0.453296	0.336935	0.577288		8.82159	-0.302324	0.422493	1
ACSP50_0281		anti-sigma regulatory factor	9.53126	-0.100748	0.318822	1		9.74454	-0.442291	0.0889966	2.80437e-08
ACSP50_0282		anti-anti-sigma factor	10.3408	-0.195134	0.733808	1		10.3616	-0.26669	0.374902	1
ACSP50_0283		anti-sigma factor antagonist	10.3716	-0.228524	0.315815	1		10.3407	-0.29086	0.264115	1
ACSP50_0284		anti-sigma factor antagonist	11.635	0.561436	0.282644	0.00734335		11.8172	-0.308647	0.21426	0.280355
ACSP50_0285		mechanosensitive ion channel protein MscL	11.14	0.0782217	0.327878	1		11.3504	-0.472986	0.266348	0.0277575
ACSP50_0286		hypothetical protein	9.59417	0.15775	0.248428	1		9.21071	-0.392746	0.216755	0.0219518
ACSP50_0287		hypothetical protein	12.6129	-0.0585796	0.316178	1		11.1763	-0.24229	0.298443	1
ACSP50_0288		hypothetical protein	8.66	0.181979	0.153668	1		8.6071	-0.0371929	0.257611	1
ACSP50_0289		peptidoglycan-binding protein	7.24295	0.241372	0.497847	1		7.25742	0.313125	0.304043	1
ACSP50_0290		hypothetical protein	10.1646	-0.108666	0.482715	1		10.3354	-0.0842683	0.42152	1
ACSP50_0291		hypothetical protein	9.03002	0.0678018	0.276688	1		9.004	-0.364244	0.38629	1
ACSP50_0292		protease 2	8.87323	-0.244428	0.378793	1		9.29653	-0.135347	0.256629	1
ACSP50_0293		glycolate oxidase	8.89349	-0.158781	0.513956	1		8.28769	0.0606611	0.267045	1
ACSP50_0294		deaminase	7.01534	0.00576372	0.44049	1		6.59193	0.459646	0.611713	1
ACSP50_0295		deaminase	7.52866	0.238471	0.77352	1		7.61852	0.229211	0.512073	1
ACSP50_0296		stage II sporulation protein E	7.71571	-0.125549	0.413266	1		8.30079	-0.03346	0.295813	1
ACSP50_0297		hybrid sensor histidine kinase/response regulator	9.06399	0.0789312	0.435876	1		8.93993	0.474579	0.374931	1
ACSP50_0298		two-component system response regulator receiver	10.9321	0.156706	0.390403	1		10.4323	0.180265	0.211915	1
ACSP50_0300		RNA polymerase sigma factor	8.03386	0.492742	0.756437	1		6.59656	-0.368596	0.525468	1
ACSP50_0301		hypothetical protein	8.38056	0.117954	0.406769	1		6.98807	0.0513599	0.373945	1
ACSP50_0302		anti-anti-sigma factor	10.5549	0.0850616	0.568586	1		10.2936	0.0885241	0.245769	1
ACSP50_0303		aspartate aminotransferase family protein	9.34599	0.0475026	0.309906	1		9.76458	0.106193	0.286808	1
ACSP50_0304		uncharacterized protein	9.73839	0.18474	0.204919	1		10.2778	0.0790931	0.212594	1
ACSP50_0305		alkyl hydroperoxide reductase	9.69429	0.256244	0.341821	1		9.87339	0.0927406	0.253399	1
ACSP50_0306		cytochrome C biogenesis protein CcdA	9.44373	0.206278	0.214053	1		9.7189	-0.0812042	0.174564	1
ACSP50_0307		cytochrome c biogenesis protein ResB	9.44776	0.396835	0.18075	0.00211595		9.71996	0.0866123	0.197112	1
ACSP50_0308		c-type cytochrome biogenesis protein CcsB	10.762	0.233593	0.22258	1		10.1697	0.0664997	0.186999	1
ACSP50_0309		hypothetical protein	8.03812	0.686306	0.396135	1		6.52878	0.0420593	0.307753	1
ACSP50_0310	ubiD	3-octaprenyl-4-hydroxybenzoate carboxy-lyase	9.94673	0.520392	0.420138	1		9.66736	0.201646	0.298252	1
ACSP50_0311	ubiA	4-hydroxybenzoate octaprenyltransferase	9.5584	0.546146	0.130863	3.40295e-07		9.42637	-0.0365815	0.100436	1
ACSP50_0312		aromatic acid decarboxylase	8.70275	0.232565	0.31094	1		8.68929	0.00991519	0.278936	1
ACSP50_0313		MerR-family transcriptional regulator	7.4055	0.162834	0.248185	1		7.83934	0.0136268	0.321997	1
ACSP50_0314		AsnC-family transcriptional regulator	8.62255	-0.110036	0.653816	1		8.45941	-0.116167	0.406601	1
ACSP50_0315		hypothetical protein	6.8673	-0.2685	0.403113	1		7.58335	-0.295344	0.37029	1
ACSP50_0316		hypothetical protein	8.02926	0.129731	0.4259	1		7.78086	-0.480896	0.506863	1
ACSP50_0317		RNA helicase	11.2955	0.432637	0.386256	1		11.6619	-0.185576	0.1676	1
ACSP50_0318		hypothetical protein	10.1704	-0.346665	0.479498	1		10.7036	0.302943	0.302493	1
ACSP50_0319		Cortactin-binding protein 2	11.6678	-0.263675	0.834401	1		11.6677	0.315027	0.349218	1
ACSP50_0320		aminofutalosine synthase MqnE	10.8102	0.232448	0.487066	1		10.5998	0.395223	0.34986	1
ACSP50_0321		hypothetical protein	11.7305	0.261324	0.225775	1		11.5736	0.00126442	0.235083	1
ACSP50_0322		uncharacterized protein	10.9249	0.0909286	0.364399	1		10.7518	0.00814839	0.263317	1
ACSP50_0323		ABC transporter substrate-binding protein	9.06819	0.864495	0.483243	0.0257691		8.82822	0.103567	0.354657	1
ACSP50_0324		ABC transporter permease	7.4728	0.979739	0.691287	1		6.91108	-0.0845339	0.256657	1
ACSP50_0325		ABC transporter	8.11519	0.678795	0.487448	0.714582		7.81705	-0.0222338	0.424832	1
ACSP50_0327		hydroxylase	7.88637	-0.0890822	0.549125	1		7.72757	-0.0494072	0.292241	1
ACSP50_0328		N-acetyltransferase GCN5	8.62004	0.0637222	0.479175	1		8.0865	-0.362583	0.385737	1
ACSP50_0329		hypothetical protein	8.19754	0.0758595	0.437819	1		7.29799	-0.176715	0.568489	1
ACSP50_0330		N5;N10-methylene tetrahydromethanopterin reductase	7.94637	0.134835	0.44371	1		8.18503	-0.313354	0.390221	1
ACSP50_0331		ATPase AAA	7.89842	-0.146533	0.438415	1		7.99682	0.170483	0.32401	1
ACSP50_0332		transcriptional regulator	8.11781	0.654035	0.530966	1		7.62645	0.0100462	0.316778	1
ACSP50_0333		MFS transporter	8.0743	0.495171	0.749555	1		8.37995	0.678395	0.266763	0.000318122
ACSP50_0334		periplasmic solute-binding protein	9.30758	0.367066	0.214418	0.0429089		9.4821	0.395514	0.174507	0.0014113
ACSP50_0335		aldo/keto reductase	11.3612	-0.240989	0.535007	1		11.2686	-0.111676	0.263909	1
ACSP50_0336		hypothetical protein	7.91237	-0.10158	0.49822	1		8.1017	-0.0851013	0.298699	1
ACSP50_0337		helicase SNF2	7.39701	0.0262924	0.477184	1		7.49152	-0.0367517	0.327652	1
ACSP50_0338		glyoxalase	7.96536	-0.0552939	0.290592	1		8.38996	-0.0704544	0.346699	1
ACSP50_0339	tetR	TetR family transcriptional regulator	6.71408	0.32422	0.598628	1		6.42974	0.0695015	0.377973	1
ACSP50_0340		dehypoxanthine futalosine cyclase	10.7031	0.225996	0.517739	1		10.6746	0.571044	0.265194	0.00269701
ACSP50_0341	ubiE_1	Ubiquinone/menaquinone biosynthesis methyltransferase ubiE	9.55748	-0.12838	0.756905	1		9.42361	0.01344	0.234261	1
ACSP50_0342		hypothetical protein	8.91615	0.129249	0.712385	1		7.96622	0.299904	0.375073	1
ACSP50_0343		drug:proton antiporter	9.65819	-0.661002	0.501221	0.704413		10.1526	0.187107	0.332391	1
ACSP50_0344	nuoA	NADH dehydrogenase; subunit A	9.54223	-0.473274	0.365958	0.852993		10.2131	0.202591	0.31222	1
ACSP50_0345	nuoB	NADH dehydrogenase; subunit B	11.3508	-0.187714	0.358677	1		11.5027	-0.0450337	0.143379	1
ACSP50_0346	nuoC	NADH dehydrogenase; subunit C	9.15035	-0.729756	0.855885	1		10.6641	0.141452	0.436	1
ACSP50_0347	nuoD	NADH dehydrogenase; subunit D	8.08015	-0.786972	0.459741	0.0429457		9.73332	0.278145	0.423656	1
ACSP50_0348	nuoE	NADH dehydrogenase; subunit E	7.39099	-1.28989	0.650336	0.0171137		9.01719	0.397212	0.375182	1
ACSP50_0349	nuoF	NADH dehydrogenase; subunit F	8.37916	-1.29106	0.996318	0.836494		10.3207	0.105476	0.407271	1
ACSP50_0350	nuoG	NADH dehydrogenase; subunit G	9.56097	-0.666825	0.79128	1		10.9359	0.0589769	0.199973	1
ACSP50_0351	nuoH	NADH dehydrogenase; subunit H	9.67821	-1.06527	0.59691	0.0264998		11.4202	0.210274	0.322049	1
ACSP50_0352	nuoI	NADH dehydrogenase; subunit I	8.48138	-1.18678	0.4314	0.000111266		10.6688	0.214254	0.437911	1
ACSP50_0353	nuoJ	NADH dehydrogenase; subunit J	8.79738	-1.04131	0.318484	1.05495e-05		10.7393	0.0959074	0.355292	1
ACSP50_0354	nuoK	NADH dehydrogenase; subunit K	8.65985	-0.875129	0.604635	0.272569		10.2793	-0.0985042	0.299656	1
ACSP50_0355	nuoL	NADH dehydrogenase; subunit L	8.61353	-0.79579	0.276875	6.16425e-05		10.5346	0.0618516	0.355268	1
ACSP50_0356	nuoM	NADH dehydrogenase; subunit M	9.00209	-0.887025	0.412293	0.00272934		10.9434	-0.0665767	0.250092	1
ACSP50_0357	nuoN	NADH dehydrogenase; subunit N	8.42026	-0.4679	0.511806	1		10.1016	-0.0948367	0.215974	1
ACSP50_0358		geranylgeranyl pyrophosphate synthase	10.3798	0.0794788	0.640178	1		10.4514	0.124168	0.280855	1
ACSP50_0359		IclR family transcriptional regulator	9.21005	-0.812968	0.653013	1		10.0659	0.318796	0.251861	1
ACSP50_0360		hypothetical protein	8.01152	-0.00346441	0.439946	1		7.58845	0.0232968	0.412283	1
ACSP50_0361		protein RarD	9.25458	-0.403604	0.199631	0.0059129		10.8836	1.95721	0.206591	2.13709e-12
ACSP50_0362		membrane protein	8.30191	-0.317298	0.45844	1		8.70481	-0.0609304	0.250146	1
ACSP50_0363		Cortactin-binding protein 2	9.64721	0.203803	0.696207	1		7.57145	0.481947	0.449623	1
ACSP50_0364		hypothetical protein	7.89262	-0.276678	0.361966	1		9.88392	0.411025	0.197347	0.00408721
ACSP50_0365		hypothetical protein	8.19539	-0.23424	0.570299	1		9.44534	0.0583576	0.424815	1
ACSP50_0367		hypothetical protein	9.43754	-0.0202185	0.445554	1		9.37367	-0.0983015	0.290546	1
ACSP50_0368		alpha/beta hydrolase	7.90933	0.4124	0.425365	1		7.66999	0.0203765	0.401103	1
ACSP50_0369		hypothetical protein	7.23296	-0.608575	0.384325	1		7.5715	-0.560589	0.677221	1
ACSP50_0370		protease	7.07126	-0.163722	0.955153	1		8.08285	1.52857	0.326726	6.70527e-08
ACSP50_0371		acetyl-coenzyme A synthetase	10.4604	-0.908542	0.924237	1		10.9004	-0.159133	0.31715	1
ACSP50_0372		uncharacterized protein	8.95661	-0.348953	0.546331	1		9.20189	0.239568	0.316909	1
ACSP50_0373		hypothetical protein	9.67482	0.237732	0.330638	1		9.85262	0.0325634	0.315509	1
ACSP50_0374		elongation factor G	9.50604	0.0490956	0.266794	1		9.90603	0.202035	0.143664	0.359126
ACSP50_0376		antirepressor	9.25516	0.022213	0.468877	1		8.96609	-0.548102	0.280159	0.00879628
ACSP50_0377		septum site-determining protein MinD	8.26096	0.477965	0.676654	1		7.86704	-0.11289	0.527662	1
ACSP50_0378		pilus assembly protein CpaF	9.28037	-0.268215	0.666452	1		8.91776	-0.0572312	0.401735	1
ACSP50_0379		hypothetical protein	14.0051	-0.221814	0.239765	1		12.4445	-0.0923844	0.495379	1
ACSP50_0380		secretion system protein	8.17182	0.375466	0.580239	1		7.19094	-0.098331	0.66072	1
ACSP50_0381		hypothetical protein	9.92637	-0.00463246	0.56315	1		9.11073	0.030841	0.432462	1
ACSP50_0382		hypothetical protein	11.0549	-0.0956563	0.597713	1		10.7169	-0.015273	0.286499	1
ACSP50_0383		ATP-dependent helicase	7.77448	-0.200416	0.60798	1		7.81004	-0.0447527	0.32486	1
ACSP50_0384		anti-anti-sigma factor	11.0263	-0.0328181	0.528635	1		10.6589	0.10585	0.350021	1
ACSP50_0385		serine/threonine protein kinase	10.7507	0.0386561	0.230726	1		10.5515	-0.0459343	0.238735	1
ACSP50_0386		sodium-translocating pyrophosphatase	8.28144	-1.69359	0.45921	1.96412e-06		8.73195	-0.766557	0.380249	0.00611063
ACSP50_0387		hypothetical protein	8.43492	-0.0873242	0.654625	1		8.53906	0.16374	0.223324	1
ACSP50_0388		hypothetical protein	7.57398	0.167971	0.286306	1		7.76798	-0.0257912	0.232508	1
ACSP50_0389		DNA topoisomerase I	10.5443	0.118985	0.460623	1		10.836	0.181089	0.35831	1
ACSP50_0390		FAD-linked oxidoreductase	7.87385	-0.328644	0.283121	1		7.70351	-0.4791	0.447251	1
ACSP50_0391		Bacterial regulatory proteins; tetR family	8.71759	0.175652	0.29443	1		9.19551	0.577182	0.150824	0.0960251
ACSP50_0392		Alanine racemase 1	8.95454	0.149609	0.554774	1		8.25022	-0.187605	0.252127	1
ACSP50_0393		dTMP kinase	10.1773	0.141676	0.741396	1		9.52497	-0.12506	0.499613	1
ACSP50_0394		endo-1;4-beta-xylanase	7.09862	0.428447	0.668329	1		6.34397	-0.250568	0.296286	1
ACSP50_0395		DNA polymerase III subunit delta'	8.99694	0.324386	0.23028	1		9.08349	0.0511941	0.278931	1
ACSP50_0396		hypothetical protein	8.35233	-0.315915	0.383886	1		9.05656	0.0398877	0.335514	1
ACSP50_0397		hypothetical protein	8.32606	-0.529008	0.477864	1		8.69361	-0.125434	0.413615	1
ACSP50_0398		hypothetical protein	7.54068	-0.476336	0.667767	1		8.81207	-0.063178	0.268184	1
ACSP50_0399		pyridoxamine 5'-phosphate oxidase	7.96818	-0.0559122	0.273888	1		8.47519	-0.0125294	0.252396	1
ACSP50_0400		hypothetical protein	6.71045	-0.17188	0.439389	1		6.36504	-0.121474	0.473564	1
ACSP50_0401		hypothetical protein	10.0688	0.356941	0.365946	1		9.82322	0.254619	0.233964	1
ACSP50_0402		hypothetical protein	8.84838	0.110383	0.422633	1		8.64897	0.201637	0.123114	1
ACSP50_0403		hypothetical protein	5.51772	-0.492764	0.207524	1		6.11034	-0.23177	0.772561	1
ACSP50_0404		hypothetical protein	7.32867	-0.0581179	0.502176	1		7.39806	-0.0850653	0.13997	1
ACSP50_0405		metallophosphoesterase	8.0138	-0.0912951	0.270334	1		8.37783	0.147987	0.334822	1
ACSP50_0407		peptidase S8	7.34124	0.439182	0.774039	1		7.12125	0.289162	0.30003	1
ACSP50_0408		hypothetical protein	7.41812	0.703403	0.74106	1		6.92716	0.196704	0.649996	1
ACSP50_0409		hypothetical protein	7.75833	0.559081	0.503242	1		8.30692	0.165062	0.259691	1
ACSP50_0410		MFS transporter	6.6365	-0.192159	0.717336	1		6.15195	-0.723799	0.303855	1
ACSP50_0411		hyaluronate lyase	7.73846	0.274972	0.435737	1		7.32891	-0.240341	0.245965	1
ACSP50_0412		hypothetical protein	10.2365	0.275646	0.368425	1		10.3104	0.3432	0.432906	1
ACSP50_0413		hypothetical protein	7.66722	0.369573	0.861048	1		8.60494	0.463996	0.363239	1
ACSP50_0414		hypothetical protein	6.73793	-0.117396	1.31385	1		7.15889	0.215893	0.439678	1
ACSP50_0415		transcriptional regulator	8.26507	-0.052052	0.205486	1		8.55312	0.136455	0.519501	1
ACSP50_0416		putative membrane protein	9.70498	-0.17268	0.359888	1		9.7741	0.455779	0.3011	1
ACSP50_0417		hypothetical protein	10.9594	-0.942868	0.42881	1		10.2544	-0.838202	0.459001	1
ACSP50_0418		transcriptional regulator	9.48815	0.258032	0.450415	1		9.32623	-0.0260504	0.353061	1
ACSP50_0419		ATP-dependent DNA ligase	7.24156	-0.207308	0.67012	1		6.99364	0.0448356	0.197946	1
ACSP50_0420		DNA ligase	9.8031	0.109537	0.39224	1		9.68638	0.00929248	0.393385	1
ACSP50_0421		Ku protein	9.32439	-0.124302	0.2275	1		9.71039	0.145167	0.186188	1
ACSP50_0422		NUDIX hydrolase	10.0245	-0.20945	0.747841	1		10.1444	0.0587009	0.308975	1
ACSP50_0423		MFS transporter	7.78951	-0.234705	0.291924	1		8.69095	-0.221722	0.202394	1
ACSP50_0424		PadR family transcriptional regulator	12.9992	-0.725074	0.312948	1		12.2568	0.130726	0.167854	1
ACSP50_0425		uncharacterized protein	12.6706	-0.690883	0.294981	1		11.9399	-0.0521138	0.251614	1
ACSP50_0426		helicase	8.82781	-0.390869	0.575688	1		8.52525	0.0497411	0.362594	1
ACSP50_0427		hypothetical protein	8.91094	0.0415615	0.427192	1		8.86917	-0.00378578	0.157009	1
ACSP50_0428		hypothetical protein	10.3877	-0.177756	0.420544	1		10.3956	-0.372573	0.396481	1
ACSP50_0429		cold-shock protein	11.1483	0.332746	0.267231	1		11.2259	-0.315835	0.101417	0.364342
ACSP50_0430		1;4-dihydroxy-6-naphthoate synthase	9.38788	0.212302	0.65189	1		9.72806	0.43332	0.488042	1
ACSP50_0431		hypothetical protein	6.90804	0.478234	0.155375	1		6.17838	0.705502	0.726213	1
ACSP50_0432		MFS transporter	8.07075	0.499551	0.665975	1		7.01364	0.0619029	0.484085	1
ACSP50_0433		beta-glucosidase	6.75014	0.407252	0.640943	1		6.90684	-0.0251242	0.605362	1
ACSP50_0434		TetR family transcriptional regulator	7.86016	0.394241	0.273427	1		7.75968	0.0632806	0.349888	1
ACSP50_0435		MFS transporter	8.83678	-0.814717	0.860898	1		8.29871	-0.729125	0.414727	1
ACSP50_0436	mtnN	5'-methylthioadenosine/S-adenosylhomocysteine nucleosidase	8.35494	-0.0488529	0.411836	1		8.45212	0.0264127	0.333154	1
ACSP50_0437		MFS transporter	8.94959	0.0853108	0.374568	1		9.27046	0.0289058	0.204217	1
ACSP50_0438		hypothetical protein	10.3504	0.384222	0.307514	1		10.1765	0.0313671	0.12054	1
ACSP50_0439		major facilitator superfamily protein	7.53745	-0.256833	0.367241	1		6.60898	0.138132	0.385935	1
ACSP50_0440		transcriptional regulator	7.86009	0.198434	0.419239	1		7.65532	0.103034	0.294519	1
ACSP50_0441		DUF2530 domain-containing protein	10.3137	0.0824578	0.274533	1		11.06	0.373292	0.319323	1
ACSP50_0442		permease	8.505	-0.121486	0.4448	1		8.34755	-0.2609	0.214966	1
ACSP50_0443		MarR family transcriptional regulator	10.5564	1.45319	0.473875	0.411355		9.68529	0.0374347	0.330463	1
ACSP50_0444		MFS transporter	10.3749	0.80836	0.34465	1		9.87457	-0.0601343	0.213345	1
ACSP50_0445		hypothetical protein	8.57328	-0.707512	0.576537	1		8.60672	0.455778	0.99662	1
ACSP50_0446	ligT	2'-5'-RNA ligase	8.09343	-0.0649489	0.519232	1		8.52433	-0.100263	0.388655	1
ACSP50_0447		uncharacterized protein	12.5877	-0.100282	0.199417	1		12.9319	0.38422	0.186561	1
ACSP50_0448		phosphoserine aminotransferase	10.8984	-0.303912	0.453084	1		11.2184	0.202843	0.283602	1
ACSP50_0449		citrate synthase	9.68914	0.0857392	0.36852	1		10.0877	0.308958	0.371466	1
ACSP50_0450		pyridoxamine 5'-phosphate oxidase	9.05909	0.279515	0.296023	1		9.06745	0.245188	0.316779	1
ACSP50_0451		MFS transporter permease	9.14257	0.13212	0.26487	1		9.12003	0.0169528	0.214347	1
ACSP50_0452		aldose 1-epimerase	10.4006	-0.35945	0.27145	1		10.6806	-0.209385	0.118351	1
ACSP50_0453		nitroreductase	9.45686	-0.637162	0.357012	1		10.0896	-0.356239	0.200725	1
ACSP50_0454		antitoxin VapB	9.22964	0.142974	0.455975	1		9.37798	-0.0490112	0.277078	1
ACSP50_0455		acyl-CoA dehydrogenase	6.90167	-0.00809516	0.52148	1		7.95811	0.406791	0.345752	1
ACSP50_0456		uncharacterized protein	11.1685	-0.181055	0.465439	1		11.4668	0.427931	0.35798	1
ACSP50_0457		phage-shock protein	12.0366	-0.697239	0.271596	1		12.243	0.355227	0.0890584	1
ACSP50_0458		ABC transporter	7.50128	-0.1235	0.6469	1		7.93701	-0.41097	0.279015	1
ACSP50_0459		anti-sigma regulatory factor	8.24419	0.220613	0.512986	1		8.88881	0.179992	0.210533	1
ACSP50_0460		uncharacterized protein	10.8564	-0.17727	0.346422	1		11.0194	0.0785683	0.208573	1
ACSP50_0461		glycosyl hydrolase	10.6858	-0.184698	0.634487	1		10.7466	0.0359286	0.31118	1
ACSP50_0462		uncharacterized protein	12.7679	-0.236758	0.542876	1		13.1376	-0.458297	0.175622	1
ACSP50_0463		uncharacterized protein	12.5121	-0.563359	0.366142	1		13.3224	-0.15301	0.230867	1
ACSP50_0464		teichoic acid ABC transporter ATP-binding protein	11.2869	0.438036	0.212771	1		11.2038	-0.197576	0.270324	1
ACSP50_0465		ABC transporter	12.7694	0.196362	0.541951	1		12.5039	0.0352568	0.425301	1
ACSP50_0466		TetR family transcriptional regulator	10.0792	0.630396	0.284271	1		10.0289	-0.11527	0.170252	1
ACSP50_0467		hypothetical protein	6.87626	0.269463	0.743093	1		7.27187	-0.214606	0.419703	1
ACSP50_0468		nicotinamide mononucleotide transporter	7.31658	-0.352676	0.75586	1		7.30825	0.0460835	0.422787	1
ACSP50_0469		transcriptional regulator	7.92674	0.214988	0.804032	1		8.02483	-0.37953	0.332929	1
ACSP50_0470		hypothetical protein	8.07911	-0.337684	0.491907	1		9.66851	-0.754213	0.361758	1
ACSP50_0471		transporter	10.6472	-1.91342	0.912608	1		12.8952	-0.636827	0.256079	1
ACSP50_0472		Tetracycline repressor protein class H	8.62885	-0.441392	0.263416	1		9.54823	-0.469801	0.179836	1
ACSP50_0473		sulfurtransferase	8.84754	-0.112813	0.249478	1		9.98288	0.285729	0.410341	1
ACSP50_0474		cysteine dioxygenase	9.91869	-0.66241	1.00518	1		8.16608	1.92821	0.812501	1
ACSP50_0475		Liprin-alpha-3	7.82711	-0.394854	0.485413	1		8.34765	-0.0422663	0.335323	1
ACSP50_0476		RNA polymerase sigma factor SigL	8.83523	0.00220903	0.562156	1		9.3258	0.225466	0.406766	1
ACSP50_0477		uncharacterized protein	8.91607	-0.221604	0.703233	1		9.49077	0.440152	0.344169	1
ACSP50_0478		hypothetical protein	9.24043	-0.425987	0.264447	1		10.7275	0.232991	0.250466	1
ACSP50_0479		MFS transporter	11.0119	-0.114145	0.362967	1		11.3386	0.37422	0.222846	1
ACSP50_0480		Response regulator receiver domain protein	7.44824	0.150108	0.545061	1		6.20103	-0.123184	0.496843	1
ACSP50_0481		NADPH:quinone reductase	10.0845	0.292062	0.159135	1		9.87542	0.0937003	0.183928	1
ACSP50_0482		two-component system sensor kinase	9.55405	2.40043	0.568167	0.0507297		9.50775	1.76642	0.516229	0.199431
ACSP50_0483		two-component system response regulator	8.22762	0.93994	0.850611	1		8.68259	0.416834	0.187175	1
ACSP50_0484		membrane protein	10.0011	4.26697	0.639222	0.00229225		10.1421	3.15903	0.473778	0.00230801
ACSP50_0485		chromosome condensation protein CrcB	9.73156	2.03255	0.665957	0.423966		9.751	1.37809	0.602878	1
ACSP50_0486		chromosome condensation protein CrcB	9.61574	1.13778	0.720475	1		9.62423	0.936105	0.357992	1
ACSP50_0487		diguanylate cyclase	7.1217	0.648295	1.66698	1		5.73765	0.565379	0.864043	1
ACSP50_0488		amino acid permease	8.23552	0.126096	0.973647	1		7.93943	-0.0222903	0.514396	1
ACSP50_0489		NADH dehydrogenase	12.7392	0.159058	0.612808	1		12.2756	-0.107405	0.263606	1
ACSP50_0490		hypothetical protein	7.13104	-0.0959869	0.586472	1		6.37663	-0.0317394	0.711473	1
ACSP50_0491		TetR family transcriptional regulator	8.90196	0.114595	0.447624	1		9.34294	0.437984	0.515563	1
ACSP50_0492		MFS transporter	6.56688	0.365817	0.871038	1		6.84534	0.386215	0.45403	1
ACSP50_0493		hypothetical protein	7.98214	-0.0656197	0.824949	1		7.2998	0.0894946	0.619429	1
ACSP50_0494		peptidase	8.22234	-0.375056	0.593818	1		9.99301	-0.365588	0.192043	1
ACSP50_0495		hypothetical protein	8.2834	-0.136791	0.611934	1		7.71552	-0.104305	0.432932	1
ACSP50_0496		cyclase	9.42855	0.0279133	0.371957	1		9.2798	0.19114	0.374915	1
ACSP50_0497		UDP-N-acetylglucosamine-peptideN-acetylglucosaminyltransferase	7.94677	-0.233246	0.677441	1		8.20633	0.0254231	0.272928	1
ACSP50_0498		membrane protein	8.08948	0.180763	0.77882	1		6.84978	0.102017	0.507892	1
ACSP50_0499		MFS transporter	12.1389	0.742793	0.197871	0.110976		11.5168	1.29609	0.153309	0.000452552
ACSP50_0500		MarR family transcriptional regulator	12.8413	0.668674	0.506817	1		12.1338	1.23496	0.428745	0.59758
ACSP50_0501		hypothetical protein	7.2682	-0.104459	0.487097	1		7.33758	0.390634	0.346964	1
ACSP50_0502		hypothetical protein	7.77934	0.176712	0.3727	1		7.88547	-0.0966083	0.555652	1
ACSP50_0503		chitinase	9.87462	0.0666176	0.384962	1		9.09762	0.342907	0.204287	1
ACSP50_0504		phosphodiesterase	7.73308	0.283593	0.658158	1		7.68207	-0.47561	0.545739	1
ACSP50_0505		acetoin dehydrogenase	9.32439	0.383804	0.167397	1		9.2173	0.0194077	0.113742	1
ACSP50_0506		alkaline phosphatase	11.2254	-0.1361	1.00532	1		10.7115	-0.00123331	0.181048	1
ACSP50_0508		histidine kinase	8.65865	0.396163	0.310462	1		8.14137	-0.191818	0.349369	1
ACSP50_0512	glyA	serine hydroxymethyltransferase	12.6767	-1.10449	0.387831	0.658886		13.5879	-0.374094	0.436795	1
ACSP50_0513		sialidase	8.05726	0.0945755	0.144325	1		7.05675	-0.117424	0.684552	1
ACSP50_0514		sugar ABC transporter	6.89275	0.539294	0.928075	1		6.84905	1.22552	0.300318	0.0629533
ACSP50_0515		ABC transporter permease	7.97361	-0.040384	0.138605	1		6.10593	1.45516	0.776871	1
ACSP50_0516		sugar ABC transporter ATP-binding protein	8.28173	-0.0255019	0.434915	1		7.21936	0.752494	0.617614	1
ACSP50_0517		hypothetical protein	7.53605	0.236089	1.71577	1		6.79857	-0.0129629	0.644119	1
ACSP50_0518		diguanylate cyclase	7.56351	0.24477	0.341831	1		6.84404	0.692509	1.07682	1
ACSP50_0519		ABC transporter substrate-binding protein	8.47646	-0.0013553	0.979576	1		6.86321	0.268718	0.890453	1
ACSP50_0520		TetR family transcriptional regulator	7.53497	0.0136681	0.446264	1		7.29451	0.453974	0.457773	1
ACSP50_0521		tetronasin ABC transporter ATP-binding protein	8.10456	0.123087	0.0995959	1		8.69616	0.081882	0.369003	1
ACSP50_0523		Na+/H+ antiporter	7.9269	0.111258	0.616217	1		8.08019	0.212867	0.516579	1
ACSP50_0524		hypothetical protein	8.84696	-0.528019	0.460175	1		10.6483	0.687021	0.510789	1
ACSP50_0525	ahcY	S-adenosylhomocysteine hydrolase	14.3193	-2.28763	1.01902	1		15.907	0.583338	0.17947	0.277555
ACSP50_0526		hypothetical protein	7.20696	-0.39575	0.898114	1		7.55081	0.177546	0.47935	1
ACSP50_0527		LacI family transcriptional regulator	6.83485	0.484805	0.506323	1		7.06685	0.440457	0.361728	1
ACSP50_0528		hypothetical protein	8.66764	0.0570386	0.432701	1		8.84849	0.0366141	0.389992	1
ACSP50_0529		hypothetical protein	8.42119	0.390539	0.457436	1		8.29902	0.051274	0.349417	1
ACSP50_0530		hypothetical protein	6.2447	1.24873	1.38537	1		6.75209	0.140022	0.554975	1
ACSP50_0531		hypothetical protein	8.06302	-0.256819	0.649908	1		7.45831	-0.490165	0.865994	1
ACSP50_0533		ADP-glyceromanno-heptose 6-epimerase	11.2355	-0.317301	1.07879	1		11.0987	-0.0137022	0.378277	1
ACSP50_0534		MFS transporter	7.31996	-1.72547	0.827641	1		7.59284	-1.91909	0.46323	0.0570126
ACSP50_0535		hypothetical protein	10.3589	-0.188774	0.728598	1		10.2028	0.013308	0.279879	1
ACSP50_0536		MerR family transcriptional regulator	13.1578	0.0557378	0.388823	1		11.8723	-0.410524	0.372844	1
ACSP50_0537		molybdate-binding protein	11.5153	-0.0430064	0.350558	1		9.84519	-0.568314	0.388534	1
ACSP50_0538		molybdenum ABC transporter permease	10.9143	0.0781746	0.457748	1		9.86392	-0.531675	0.441111	1
ACSP50_0539		ABC transporter ATP-binding protein	7.42377	-0.0283485	0.581788	1		6.71879	-0.394612	0.507034	1
ACSP50_0540		Regulatory protein afsR	7.9267	-0.195038	0.537025	1		7.73859	0.266637	0.515804	1
ACSP50_0541		hypothetical protein	6.7136	-0.785239	0.720649	1		6.15978	-0.167748	0.697229	1
ACSP50_0542		ATPase	8.25761	0.422912	0.601005	1		8.02458	0.0968957	0.217042	1
ACSP50_0543		sugar isomerase	6.3164	-0.017439	0.979525	1		6.211	0.0927527	0.478337	1
ACSP50_0544		sugar isomerase	7.17176	-0.410771	0.287277	1		7.36311	-0.347939	0.24686	1
ACSP50_0545		glycosyl hydrolase	6.82724	-1.18485	0.522316	1		7.19759	-0.244759	0.653659	1
ACSP50_0546		hypothetical protein	9.40907	-0.654281	1.89928	1		8.4227	-0.803503	1.59508	1
ACSP50_0547		hypothetical protein	8.81041	-0.0830293	0.899092	1		6.16267	-0.0215167	0.611028	1
ACSP50_0548		hypothetical protein	11.2258	0.274062	1.31753	1		9.91472	0.0315412	0.80308	1
ACSP50_0549		hypothetical protein	7.98352	0.542337	1.54882	1		7.78007	0.222755	0.637448	1
ACSP50_0550		uncharacterized protein	11.981	-0.077642	0.594514	1		10.5825	0.0203699	0.381449	1
ACSP50_0551	nrdA	ribonucleoside-diphosphate reductase	12.9361	1.76818	0.214019	0.000528719		12.6939	0.63665	0.186105	0.199737
ACSP50_0552	nrdB	ribonucleoside-diphosphate reductase	11.7559	1.80616	0.261526	0.00181553		11.4594	0.335812	0.142234	1
ACSP50_0553		peptidase	9.26161	1.54261	0.68216	1		8.86054	0.114511	0.374683	1
ACSP50_0554		inter-alpha-trypsin inhibitor heavy chain H5	6.8999	-0.346202	0.425203	1		6.79872	-1.0392	0.380784	0.836432
ACSP50_0555		2-deoxyribose-5-phosphate aldolase	7.37536	1.47027	1.11412	1		7.786	-0.175307	0.330822	1
ACSP50_0556		GntR family transcriptional regulator	7.75118	1.26191	1.30683	1		7.10214	0.060713	0.404159	1
ACSP50_0557		hypothetical protein	9.73661	2.75983	0.452952	0.00427754		7.09773	-0.941484	0.350952	0.93059
ACSP50_0558		RNA polymerase sigma24 factor	9.91968	2.7581	0.900498	0.414565		8.39112	-0.63359	0.585247	1
ACSP50_0559		putative integral membrane protein	10.5291	-0.132276	0.367665	1		10.5924	0.329079	0.608097	1
ACSP50_0561		ADIPOR-like receptor	10.0659	-0.018547	0.207496	1		9.52328	-0.0366923	0.389442	1
ACSP50_0562		hypothetical protein	9.17772	-0.230508	0.374648	1		8.48198	-0.337738	0.354322	1
ACSP50_0563		putative signaling protein	9.07303	-0.0777964	0.681021	1		7.51271	0.323566	0.337221	1
ACSP50_0564		uncharacterized protein	9.80833	-1.00921	0.539974	1		11.5413	0.449181	0.47679	1
ACSP50_0565		Phytochrome-like protein cph2	9.45975	-0.0181935	0.333512	1		8.0708	0.411991	0.66021	1
ACSP50_0566		hypothetical protein	6.85711	-0.380672	0.46607	1		6.88035	0.861635	0.467146	1
ACSP50_0567		DNA-directed RNA polymerase sigma-70 factor	7.115	-0.128861	0.674098	1		7.19721	0.93689	0.864221	1
ACSP50_0568		fibronectin type III domain-containing protein	7.50963	0.111137	0.422523	1		6.96619	0.459002	0.578191	1
ACSP50_0569		Teneurin-3	10.3244	0.321793	0.937594	1		7.96244	0.117668	0.522987	1
ACSP50_0570		Clp amino terminal domain protein	7.6777	0.0388889	0.698094	1		5.62437	-0.774387	0.614809	1
ACSP50_0571		hypothetical protein	8.50354	-0.195569	0.614944	1		8.81975	-0.0161926	0.451095	1
ACSP50_0573		phage infection protein	9.31668	-0.180452	0.655465	1		8.3528	-0.0415112	0.397682	1
ACSP50_0574		transporter	10.1167	-0.607776	0.128132	1		9.0922	0.0294126	0.512853	1
ACSP50_0575		TetR-family transcriptional regulator	7.97693	0.0363547	0.33192	1		7.67501	0.327492	0.32266	1
ACSP50_0576		hypothetical protein	6.84149	0.129683	0.727482	1		6.57491	0.328656	0.472799	1
ACSP50_0577		uncharacterized protein	8.5526	-0.830436	0.688214	1		8.37084	-0.627451	0.330207	1
ACSP50_0578		MarR-family transcriptional regulator	8.39494	-0.0357342	0.27665	1		8.96599	0.37895	0.144801	1
ACSP50_0579		dCMP deaminase	9.27605	0.0510048	0.192436	1		9.89029	0.489973	0.124295	0.0790925
ACSP50_0580		GTP cyclohydrolase	9.40178	0.0491049	0.535556	1		9.9765	0.705179	0.280962	1
ACSP50_0581		cellulose synthase	6.30481	0.501517	0.704363	1		6.01996	-0.00816668	0.4729	1
ACSP50_0582		chitinase	9.83006	-0.887441	1.17289	1		8.79323	0.152999	0.772191	1
ACSP50_0583		hypothetical protein	8.96129	-1.80181	0.336394	0.0102887		6.6208	-1.92266	0.569608	0.2177
ACSP50_0584		multifunctional 2';3'-cyclic-nucleotide 2'-phosphodiesterase/5'-nucleotidase/3'-nucleotidase	6.2121	1.12925	1.30067	1		6.82012	0.982282	0.743137	1
ACSP50_0585		LysR family transcriptional regulator	8.3886	-0.610165	0.972788	1		8.06613	-0.259768	0.300995	1
ACSP50_0586		ketosteroid isomerase	9.64528	-0.256998	0.215187	1		9.37642	0.632191	0.266478	1
ACSP50_0587		transglycosylase	12.9934	-2.08745	1.43414	1		11.6899	-0.642471	0.919139	1
ACSP50_0588		enoyl reductase	9.98008	0.414403	0.580828	1		9.00336	0.340913	0.345779	1
ACSP50_0589		SAM-dependent methyltransferase	7.80853	0.00499691	0.682065	1		7.77927	-0.0655401	0.209542	1
ACSP50_0590		GCN5 family acetyltransferase	7.32041	0.304923	0.896454	1		7.11866	-0.106136	0.394893	1
ACSP50_0591		hypothetical protein	7.62582	0.00222134	0.331966	1		7.31598	-0.103998	0.481598	1
ACSP50_0592		hypothetical protein	8.62971	0.0773789	0.430914	1		7.91747	-0.515975	0.426747	1
ACSP50_0593		hypothetical protein	11.6378	0.1149	0.326358	1		12.7297	0.456623	0.49519	1
ACSP50_0594		sugar translocase	6.84791	0.4547	NaN	NaN		6.74518	0.37297	0.135165	1
ACSP50_0595		glycosyl transferase	8.85421	-0.166751	0.34749	1		8.18538	-0.282641	0.277432	1
ACSP50_0596	aroF	3-deoxy-D-arabino-heptolosonate-7-phosphate synthetase	10.2787	-0.64212	0.193489	0.247977		11.1055	-0.439242	0.163973	0.938963
ACSP50_0598		two-component system sensor kinase	6.97336	0.290627	1.11699	1		6.89826	0.349282	0.602796	1
ACSP50_0599		two-component system response regulator	8.11473	-0.103223	0.387327	1		7.46967	0.417395	0.546098	1
ACSP50_0600		hypothetical protein	9.37717	0.112545	0.377473	1		9.67433	0.466604	0.278612	1
ACSP50_0601		DNA mismatch repair protein MutS	9.695	0.0383139	0.380221	1		9.8633	0.328568	0.314834	1
ACSP50_0602		peptidase	8.97597	-0.127931	0.29404	1		8.76995	-0.0378876	0.19568	1
ACSP50_0603		hypothetical protein	8.06832	0.236095	0.217624	1		7.85733	0.168514	0.321192	1
ACSP50_0604		response regulator receiver modulated serine phosphatase	9.6256	-0.378431	0.468017	1		9.66783	-0.191081	0.168007	1
ACSP50_0605		histidine kinase	9.51045	-0.0182888	0.237103	1		9.35409	-0.0449914	0.320468	1
ACSP50_0606		response regulator receiver domain protein	10.0191	0.00353926	0.685434	1		10.116	0.0495145	0.199142	1
ACSP50_0607		inositol monophosphatase	8.14889	-0.0452226	0.416232	1		8.18972	-0.0922624	0.194289	1
ACSP50_0608		gluconate 5-dehydrogenase	9.04699	-0.2572	0.219671	1		9.32749	0.0295966	0.220821	1
ACSP50_0609		uncharacterized protein	9.35938	-0.483823	0.685647	1		9.80063	0.0384749	0.407226	1
ACSP50_0610		serine/threonine protein kinase	7.95188	-0.294695	0.739083	1		8.09899	0.00486783	0.430304	1
ACSP50_0611		short-chain dehydrogenase	10.0133	-0.111119	0.306309	1		9.60073	-0.122509	0.200892	1
ACSP50_0612		uncharacterized protein	8.30305	-0.625399	0.33949	1		8.70715	-0.222162	0.308963	1
ACSP50_0613		ATP-dependent DNA helicase RecQ	8.51546	-0.508692	0.342126	1		8.52027	0.116985	0.24828	1
ACSP50_0614		GCN5 family acetyltransferase	9.50179	-0.604021	0.226428	0.991361		11.263	-0.00238939	0.270616	1
ACSP50_0615		hypothetical protein	10.2628	0.194346	0.743	1		9.758	0.0849041	0.494089	1
ACSP50_0616		transcriptional regulator	10.2178	-0.638217	0.460727	1		10.4063	-0.345568	0.282285	1
ACSP50_0617		hypothetical protein	12.5962	0.0110232	0.393062	1		12.0384	-0.291214	0.194895	1
ACSP50_0618		uncharacterized protein	10.1806	-0.158932	0.267049	1		9.5996	-0.382211	0.233679	1
ACSP50_0619		methyltransferase	8.54297	0.0676171	0.28173	1		8.53734	0.0194345	0.355319	1
ACSP50_0620	pbsA1	Heme oxygenase 1	8.32785	0.0513777	0.435468	1		8.21716	-0.418513	0.19491	1
ACSP50_0621		Heme oxygenase	8.10546	-0.301497	0.538682	1		7.29967	-0.219096	0.466855	1
ACSP50_0622		DEAD/DEAH box helicase	12.1689	0.200892	0.145961	1		12.7324	0.174744	0.164144	1
ACSP50_0623		uncharacterized protein	11.6833	0.214854	0.569675	1		11.6777	0.231538	0.182488	1
ACSP50_0624		TetR family transcriptional regulator	10.9857	-0.189891	0.352081	1		10.978	0.225326	0.25811	1
ACSP50_0625		Daple	10.0579	-0.0512707	0.344267	1		10.4255	-0.0760913	0.267641	1
ACSP50_0626		hydrolase	9.32732	0.452571	0.429946	1		9.71184	0.136604	0.282984	1
ACSP50_0627		hypothetical protein	8.154	0.27107	0.373315	1		8.21295	0.114463	0.379528	1
ACSP50_0628		hypothetical protein	8.57753	0.0568052	0.643806	1		7.78905	0.0334147	0.464776	1
ACSP50_0629		hypothetical protein	6.75175	0.114505	0.464851	1		6.26356	-0.177605	0.665496	1
ACSP50_0630		adenylyltransferase/sulfurtransferase MoeZ	12.075	0.15147	0.392368	1		12.5655	0.641936	0.270534	1
ACSP50_0631		squalene--hopene cyclase	10.3076	0.0408903	1.06671	1		10.8268	0.542752	0.228684	1
ACSP50_0632		gamma-glutamyl-phosphate reductase	9.80041	-0.336914	0.75291	1		9.97656	0.120674	0.450425	1
ACSP50_0633		glutamate 5-kinase	9.31124	-0.049138	0.283524	1		9.66759	-0.0607577	0.24749	1
ACSP50_0634		methylated-DNA--protein-cysteinemethyltransferase	9.34692	0.130617	0.458151	1		9.19229	0.0675217	0.330319	1
ACSP50_0635		methyltransferase	9.23003	-0.195283	0.75353	1		8.63843	0.0604791	0.273492	1
ACSP50_0636		TetR family transcriptional regulator	9.5468	0.106703	0.737989	1		9.49156	0.0333754	0.454546	1
ACSP50_0637		NAD-dependent epimerase	6.54079	-0.578292	0.788895	1		6.33669	-0.727863	0.564386	1
ACSP50_0638		gamma-glutamyltranspeptidase	8.68176	-0.541412	0.631316	1		8.5999	0.179233	0.381229	1
ACSP50_0639		hypothetical protein	6.42148	0.520142	1.62752	1		6.18169	-0.555059	0.257877	1
ACSP50_0640		cell filamentation protein Fic	6.82534	-0.665203	0.340725	1		7.72264	-0.203366	0.540392	1
ACSP50_0641		NADH-quinone oxidoreductase subunit B	9.81886	-0.453674	0.170872	1		10.8093	0.391669	0.370507	1
ACSP50_0642		uncharacterized protein	8.65251	-0.155119	0.337605	1		8.91589	0.075793	0.179036	1
ACSP50_0643		hypothetical protein	8.4696	0.0293631	0.685871	1		8.26078	-0.215125	0.298313	1
ACSP50_0644		RNA polymerase subunit sigma-70	7.53366	0.121843	0.536702	1		7.24529	-0.996662	0.395977	1
ACSP50_0645		NADH dehydrogenase	10.9111	0.223849	0.46155	1		10.6057	-0.0821354	0.0941803	1
ACSP50_0646		NADH dehydrogenase	8.69021	-0.0774499	0.304249	1		8.87899	-0.0853119	0.174335	1
ACSP50_0647		NADH dehydrogenase	9.16442	-0.331321	0.327821	1		9.98588	0.0554353	0.334144	1
ACSP50_0648		uncharacterized protein	12.0514	-0.415955	0.302308	0.459569		12.1701	-0.0497213	0.419498	1
ACSP50_0649		NADH-quinone oxidoreductase subunit K	8.61713	-0.351332	0.54105	1		9.02221	-0.0777236	0.334089	1
ACSP50_0650		NADH-quinone oxidoreductase subunit L	9.25687	-0.358931	0.512009	1		9.66277	-0.31464	0.187101	0.0519753
ACSP50_0651		NADH-quinone oxidoreductase subunit M	8.65983	-0.478631	0.668617	1		9.25301	-0.205219	0.245062	1
ACSP50_0652		NADH-quinone oxidoreductase subunit N	8.14092	-1.01007	0.759061	0.644235		8.95203	0.0295302	0.352479	1
ACSP50_0653		protease HtpX	6.9159	0.710704	0.386347	0.185831		6.1958	1.05338	0.593321	0.0278293
ACSP50_0654		uncharacterized protein	8.81232	-0.170636	0.401162	1		8.58981	0.0477258	0.346304	1
ACSP50_0655		alkanal monooxygenase (FMN-linked)	9.11771	0.0224931	0.384107	1		9.52961	0.31842	0.234249	0.507164
ACSP50_0656		acetyltransferase	9.219	-0.0764385	0.652671	1		9.63288	0.396084	0.266712	0.203593
ACSP50_0657		sulfurase	8.15742	-0.210335	0.469915	1		9.15293	0.267098	0.194426	0.455722
ACSP50_0658		acetyltransferase	11.3287	-0.117832	0.396362	1		11.3888	0.0236492	0.244905	1
ACSP50_0659		uncharacterized protein	9.73625	0.189278	0.61779	1		10.0769	0.327162	0.428727	1
ACSP50_0660		thiamine kinase	7.50013	0.499421	0.43806	1		6.59956	-0.03827	0.514392	1
ACSP50_0662		YajQ family cyclic di-GMP-binding protein	10.59	-0.0260742	0.359973	1		10.8339	-0.207239	0.287211	1
ACSP50_0663		hypothetical protein	11.5257	-0.0415846	0.350544	1		11.3211	-0.315568	0.304989	1
ACSP50_0664		lysine transporter LysE	10.3771	-0.269085	0.44795	1		10.2665	-0.284374	0.212893	0.604336
ACSP50_0665		sulfurtransferase	10.135	0.0757747	0.383944	1		10.0582	-0.0317829	0.270837	1
ACSP50_0666		hypothetical protein	9.63741	-0.0400736	0.546089	1		9.61893	0.0518876	0.463161	1
ACSP50_0667		hypothetical protein	10.6232	-0.598378	0.528789	1		11.6947	0.043315	0.233487	1
ACSP50_0668		diguanylate cyclase	8.12677	-0.292622	0.462186	1		8.73131	-0.385944	0.200847	0.010922
ACSP50_0671		50S ribosomal protein L33	13.9998	0.326275	0.416004	1		14.444	0.286825	0.141604	0.167315
ACSP50_0672		uncharacterized protein	10.2991	-0.204109	0.590966	1		10.8372	0.0183648	0.322911	1
ACSP50_0673		MaoC family dehydratase	10.0226	-0.206704	0.349446	1		10.1992	0.0136888	0.262985	1
ACSP50_0675		preprotein translocase subunit SecE	12.97	0.257039	0.528657	1		13.1076	-0.0565035	0.304754	1
ACSP50_0676		transcription termination/antitermination protein NusG	13.1045	0.0512963	0.862294	1		13.4048	-0.120042	0.33824	1
ACSP50_0677		50S ribosomal protein L1	12.793	0.24572	0.377385	1		13.2891	-0.467528	0.216707	0.00263335
ACSP50_0678		ABC transporter ATP-binding protein	9.60931	0.297448	0.202376	0.231834		9.56424	-0.141187	0.281427	1
ACSP50_0679		hypothetical protein	8.80505	0.100507	0.469738	1		8.72898	-0.342417	0.349475	1
ACSP50_0680		50S ribosomal protein L10	14.0513	0.126137	0.35641	1		14.3027	-0.580999	0.185733	1.95957e-05
ACSP50_0681		50S ribosomal protein L7/L12	12.6195	0.236598	0.26874	1		12.5603	-0.684656	0.202962	6.91598e-06
ACSP50_0682		DNA-directed RNA polymerase subunit beta	14.1484	0.0118192	0.423047	1		14.4119	0.0819613	0.347803	1
ACSP50_0683		DNA-directed RNA polymerase subunit beta'	12.9557	0.199343	0.802914	1		13.3002	-0.0649898	0.294679	1
ACSP50_0684		hypothetical protein	11.3465	0.00546751	0.427069	1		11.2853	-0.202922	0.305171	1
ACSP50_0685		hypothetical protein	12.6185	0.108093	0.456863	1		12.4355	0.00648119	0.341902	1
ACSP50_0686		30S ribosomal protein S12	14.7486	-0.00790795	0.605752	1		14.9139	-0.0098998	0.292721	1
ACSP50_0687		30S ribosomal protein S7	14.8986	-0.0859263	0.720709	1		14.947	0.230208	0.353092	1
ACSP50_0688		elongation factor G	14.8868	0.0421745	0.800881	1		15.2339	0.172575	0.340588	1
ACSP50_0689	tuf	elongation factor Tu (GTPase)	15.629	0.0451287	0.532885	1		15.841	0.113929	0.253263	1
ACSP50_0690		30S ribosomal protein S10	14.3299	-0.0250732	0.723754	1		14.333	-0.14823	0.33155	1
ACSP50_0691		50S ribosomal protein L3	13.7535	-0.0692983	0.636445	1		13.7103	-0.274073	0.376793	1
ACSP50_0692		50S ribosomal protein L4	14.1296	-0.109812	0.587645	1		14.167	-0.312298	0.331916	1
ACSP50_0693		50S ribosomal protein L23	14.398	0.0428761	0.448385	1		14.6752	-0.17462	0.365933	1
ACSP50_0694		50S ribosomal protein L2	14.0079	-0.26147	0.794881	1		14.2478	-0.200968	0.350109	1
ACSP50_0695		30S ribosomal protein S19	14.8727	0.0629603	0.300337	1		14.8761	-0.147006	0.229331	1
ACSP50_0696		50S ribosomal protein L22	14.0752	-0.0858323	0.652922	1		14.059	-0.066114	0.229283	1
ACSP50_0697		30S ribosomal protein S3	14.6209	-0.119619	0.557032	1		14.5075	-0.173036	0.296253	1
ACSP50_0698		50S ribosomal protein L16	14.8918	-0.115597	0.388042	1		14.9447	-0.124673	0.276827	1
ACSP50_0699		50S ribosomal protein L29	14.377	-0.343699	0.861135	1		14.4619	-0.0245304	0.379692	1
ACSP50_0700		30S ribosomal protein S17	14.979	0.0335136	0.315535	1		15.1318	-0.0531788	0.21786	1
ACSP50_0701		50S ribosomal protein L14	15.0289	0.0441266	0.369121	1		15.1995	0.051562	0.162573	1
ACSP50_0702		50S ribosomal protein L24	14.9022	-0.084849	0.495256	1		15.0327	-0.0275738	0.339334	1
ACSP50_0703		50S ribosomal protein L5	15.2227	0.0725656	0.256317	1		15.5647	-0.0954588	0.171443	1
ACSP50_0704	rpsN	30S ribosomal protein S14	14.5256	-0.0195641	0.321356	1		14.9467	-0.085603	0.188688	1
ACSP50_0705		30S ribosomal protein S8	14.7023	-0.108747	0.425715	1		14.7171	-0.150621	0.221962	1
ACSP50_0706		50S ribosomal protein L6	14.4727	-0.13064	0.428342	1		14.5057	-0.184864	0.24666	1
ACSP50_0707		50S ribosomal protein L18	14.3566	-0.0981073	0.376205	1		14.3229	-0.260402	0.106913	0.000558964
ACSP50_0708		30S ribosomal protein S5	14.6464	-0.253909	0.612677	1		14.6065	-0.110081	0.264241	1
ACSP50_0709		50S ribosomal protein L30	14.3223	-0.24845	0.74497	1		14.357	-0.219052	0.268139	1
ACSP50_0710		50S ribosomal protein L15	14.1272	0.118827	0.24691	1		14.1301	-0.253913	0.206816	1
ACSP50_0711	secY	preprotein translocase subunit SecY	12.5243	0.245109	0.310055	1		12.6919	-0.186119	0.246676	1
ACSP50_0712		adenylate kinase	11.6929	0.0159816	0.566924	1		11.4851	0.021802	0.405265	1
ACSP50_0713		type I methionyl aminopeptidase	10.5621	0.104729	0.59136	1		10.4546	-0.203119	0.32242	1
ACSP50_0714		hypothetical protein	9.45151	0.0609937	0.209157	1		9.84349	-0.136309	0.185967	1
ACSP50_0715		translation initiation factor IF-1	15.3382	0.295963	0.468309	1		15.663	0.0385061	0.172071	1
ACSP50_0716		50S ribosomal protein L36	15.2929	0.12067	0.56964	1		15.5349	0.0979746	0.202802	1
ACSP50_0717		30S ribosomal protein S13	15.0348	0.177266	0.381017	1		15.5697	-0.0448947	0.259207	1
ACSP50_0718		30S ribosomal protein S11	15.2637	-0.00909802	0.417562	1		15.527	-0.0476795	0.222014	1
ACSP50_0719		30S ribosomal protein S4	14.7788	-0.084277	0.427639	1		15.0388	-0.152153	0.256666	1
ACSP50_0720		DNA-directed RNA polymerase subunit alpha	13.8924	0.0856438	0.414604	1		14.2238	-0.356542	0.196823	0.0220104
ACSP50_0721		50S ribosomal protein L17	13.7187	0.0744931	0.415039	1		14.1502	-0.420767	0.206245	0.00527722
ACSP50_0722		tRNA pseudouridine(38;39;40) synthase TruA	9.29667	0.647296	0.28792	0.00156586		9.95635	-0.0773663	0.201732	1
ACSP50_0723		hypothetical protein	7.36619	0.467711	0.470144	1		10.6206	0.455167	0.297498	0.147996
ACSP50_0724		16S RNA G1207 methylase RsmC	8.57957	0.134263	0.324184	1		8.18952	-0.12769	0.306323	1
ACSP50_0725		ABC transporter	7.74056	-0.776589	0.496051	0.117315		9.07899	0.270997	0.341776	1
ACSP50_0726	thiE	thiamine phosphate synthase	9.10316	-0.245006	0.175766	0.402407		9.9048	-0.228956	0.20647	1
ACSP50_0727	thiO	glycine oxidase ThiO	8.80909	-0.414596	0.368065	1		9.49913	-0.142902	0.225568	1
ACSP50_0728	thiS	putative sulfur transfer protein	9.08933	-0.753135	0.515881	0.248984		9.84906	0.106448	0.176966	1
ACSP50_0729		thiazole synthase	9.26333	-0.66198	0.450131	0.230415		10.4349	0.164707	0.365372	1
ACSP50_0730		thiamine phosphate synthase	8.98342	-0.659332	0.434162	0.16338		9.69695	-0.363107	0.29199	1
ACSP50_0731		hydroxymethylpyrimidine/phosphomethylpyrimidine kinase	9.23775	-0.40475	0.4123	1		9.79303	-0.0732707	0.285066	1
ACSP50_0732		phosphomethylpyrimidine synthase	9.09991	-1.00025	0.398497	0.000376002		10.8278	0.192929	0.345431	1
ACSP50_0733		signal peptidase	8.25195	-0.259342	0.678093	1		8.99985	-0.124982	0.508319	1
ACSP50_0734		hypothetical protein	8.12681	0.362226	0.640963	1		6.91361	-0.301709	0.372639	1
ACSP50_0735	rnaSA	Guanyl-specific ribonuclease Sa	7.95477	-0.0560604	0.39201	1		7.95483	0.234783	0.355151	1
ACSP50_0736		hypothetical protein	10.1168	0.0500035	0.378915	1		9.92914	0.141964	0.310816	1
ACSP50_0737		histidine kinase	8.37164	-0.862775	0.288696	3.62769e-05		9.66872	-0.474947	0.291127	0.0731151
ACSP50_0738		dynein regulation protein LC7	8.5325	-1.1394	0.623154	0.0199279		9.90439	-0.415417	0.349702	1
ACSP50_0739		hypothetical protein	8.94409	-0.0236938	0.158311	1		9.47587	-0.316334	0.13885	0.00132148
ACSP50_0740		ATP-binding protein	9.22205	-0.340592	0.856473	1		9.69346	-0.253402	0.355163	1
ACSP50_0741		bifunctional uroporphyrinogen-III synthetase/response regulator domain protein	8.1247	0.372902	0.633789	1		7.01217	-0.431754	0.809285	1
ACSP50_0742		50S ribosomal protein L13	14.4089	0.267546	0.338708	1		14.7348	-0.0602037	0.217053	1
ACSP50_0743		30S ribosomal protein S9	13.5813	0.0467442	0.352878	1		13.8527	-0.189583	0.220456	1
ACSP50_0744		phosphoglucosamine mutase	9.18483	0.178028	0.481457	1		9.14984	0.0824687	0.356103	1
ACSP50_0745		aminotransferase	8.25137	0.199566	0.318463	1		8.43173	0.0176312	0.178446	1
ACSP50_0746		Putative membrane protein mmpS4	9.05337	0.245578	0.56798	1		9.31582	0.416493	0.358035	1
ACSP50_0747		glutamine--fructose-6-phosphate aminotransferase	11.4554	0.0589605	0.298646	1		12.6904	0.619061	0.263973	0.00091241
ACSP50_0748		hypothetical protein	7.97735	0.562634	0.325462	0.0383724		8.74564	0.227519	0.369038	1
ACSP50_0749		hypothetical protein	7.12638	-0.255727	0.488641	1		6.71399	0.222836	0.30864	1
ACSP50_0750		hypothetical protein	8.36369	0.0805004	0.326786	1		8.38268	0.0541767	0.324538	1
ACSP50_0751		holo-ACP synthase	9.35038	-0.0298185	0.423099	1		9.12556	-0.0480662	0.260954	1
ACSP50_0752		bifunctional ADP-dependent (S)-NAD(P)H-hydrate dehydratase/NAD(P)H-hydrate epimerase	11.9907	-0.0909177	0.495517	1		11.7528	-0.195794	0.548277	1
ACSP50_0753		alanine racemase	10.0988	0.494441	0.294492	0.0536308		9.65422	0.193847	0.230031	1
ACSP50_0754		alpha/beta hydrolase	8.74726	0.0947615	0.79686	1		8.87579	0.421252	0.290417	0.260954
ACSP50_0755		tRNA threonylcarbamoyladenosine biosynthesis protein TsaE	9.39501	0.35387	0.284137	1		9.52709	0.15399	0.215667	1
ACSP50_0756		uracil-DNA glycosylase	9.88722	-0.0383592	0.443284	1		9.88836	-0.118772	0.155746	1
ACSP50_0757		tRNA threonylcarbamoyladenosine biosynthesis protein TsaB	11.053	0.105022	0.497174	1		10.636	-0.245252	0.31388	1
ACSP50_0758		ribosomal-protein-alanine N-acetyltransferase RimI	9.34719	-0.119528	0.449213	1		9.24456	-0.16638	0.204951	1
ACSP50_0759		tRNA N6-adenosine(37)-threonylcarbamoyltransferase complex transferase subunit TsaD	7.95353	0.188096	0.339308	1		8.12309	-0.232797	0.228955	1
ACSP50_0760		hypothetical protein	9.06927	0.101422	0.343506	1		9.35735	-0.0779665	0.19127	1
ACSP50_0761		multidrug ABC transporter permease	10.2677	0.11163	0.577396	1		8.77896	-0.164441	0.44231	1
ACSP50_0762		multidrug ABC transporter ATP-binding protein	7.90201	-0.12657	0.530535	1		7.74604	-0.0152902	0.321523	1
ACSP50_0763	groEL	60 kDa chaperonin	12.1908	-0.330593	0.443339	1		13.2851	-0.600919	0.15535	1.01396e-06
ACSP50_0764	groES	10 kDa co-chaperonin	14.0254	-0.309831	0.463443	1		15.0769	-0.291183	0.192961	0.171676
ACSP50_0765		methyltransferase	7.49312	0.395606	0.621706	1		6.67464	-0.224323	0.254527	1
ACSP50_0766		aminoacyl-tRNA deacylase	8.77589	0.0153523	0.586693	1		8.05837	0.0334743	0.263216	1
ACSP50_0767	mstE	ABC-type monosaccharide transporter; substrate-binding lipoprotein	14.9705	-1.01877	0.441561	0.001124		15.01	-0.0215848	0.234142	1
ACSP50_0768	mstA	ABC-type monosaccharide transporter; ATP-binding protein	13.846	-0.65452	0.423273	0.134325		14.0313	0.130825	0.387763	1
ACSP50_0769	mstF	ABC-type monosaccharide transporter; permease component	13.4141	-0.730449	0.391121	0.0154956		13.5494	-0.221213	0.288952	1
ACSP50_0770	mstR	transcriptional regulator; ROK family	10.4611	-0.0664317	0.368756	1		10.8194	-0.00556248	0.187973	1
ACSP50_0771		hypothetical protein	7.24309	-0.163303	0.744672	1		7.33179	0.0912317	0.386245	1
ACSP50_0772		peptidase M16	8.12565	0.248648	0.492762	1		8.48403	-0.248364	0.184624	0.563405
ACSP50_0773		peptidase	7.96772	0.0906488	0.633805	1		7.15965	-0.299791	0.386755	1
ACSP50_0774		molybdopterin-binding oxidoreductase	8.46216	0.38788	0.280755	0.44084		7.92464	0.230813	0.301643	1
ACSP50_0775		transcriptional regulator	11.3837	-0.797496	0.309501	0.000266084		11.5437	-0.720627	0.233402	2.3451e-05
ACSP50_0776		LuxR-family transcriptional regulator	10.137	-0.25995	0.649516	1		10.2678	0.439715	0.408433	1
ACSP50_0777		hypothetical protein	10.1893	0.211598	0.546822	1		10.6211	0.164942	0.270865	1
ACSP50_0778		IMP dehydrogenase	11.9231	-0.0197707	0.615407	1		12.1373	0.307119	0.364079	1
ACSP50_0779		inosine 5-monophosphate dehydrogenase	10.508	0.163239	0.345293	1		10.7973	0.157124	0.330959	1
ACSP50_0780		peptidase M1	7.30711	-0.122442	0.875311	1		7.48632	0.0460588	0.408401	1
ACSP50_0781		LytR family transcriptional regulator	8.21689	-0.129341	0.568516	1		8.19312	0.317456	0.288993	1
ACSP50_0782		GMP synthetase	10.002	-0.0300213	0.540308	1		10.2355	0.0184091	0.23149	1
ACSP50_0783		NUDIX hydrolase	8.4461	0.0451566	0.227159	1		8.91489	0.00152207	0.243786	1
ACSP50_0784		NUDIX hydrolase	9.78591	0.295423	0.728717	1		9.51819	0.0254651	0.380633	1
ACSP50_0785		CDP-alcohol phosphatidyltransferase	11.5603	0.229562	0.377865	1		11.2515	-0.00760707	0.356253	1
ACSP50_0786		phosphatidylserine decarboxylase	10.3668	-0.0837975	0.442575	1		10.678	0.0715537	0.291688	1
ACSP50_0787		hypothetical protein	8.67783	0.06055	0.208849	1		9.12802	1.36056	0.321939	2.88158e-07
ACSP50_0788		uncharacterized protein	8.80434	0.0767548	0.297415	1		9.60016	1.49032	0.253583	2.44674e-09
ACSP50_0789		ATPase	9.7595	0.0742233	0.337826	1		9.76928	0.572859	0.210148	0.000126533
ACSP50_0790		two-component system response regulator LuxR family	10.1177	-0.202252	0.709406	1		10.2943	0.488498	0.251345	0.00952652
ACSP50_0791	dppE	ABC-type peptide/nickel transporter; substrate-binding lipoprotein	12.6411	-0.22535	0.584902	1		12.4411	0.322994	0.451288	1
ACSP50_0792	dppB	ABC-type peptide/nickel transporter; permease component	11.5848	-0.00991774	0.174404	1		11.668	0.0977528	0.187517	1
ACSP50_0793	dppC	ABC-type peptide/nickel transporter; permease component	10.9767	-0.235437	0.612394	1		11.0809	0.216524	0.244028	1
ACSP50_0794	dppD	ABC-type peptide/nickel transporter; ATPase component	10.613	-0.209742	0.457085	1		10.6887	0.218231	0.420113	1
ACSP50_0795		peptide ABC transporter ATP-binding protein	10.6013	-0.0831304	0.325912	1		10.9379	0.226656	0.334637	1
ACSP50_0796		Intracellular chorismate mutase	9.23665	-0.228147	0.416265	1		9.82344	0.30944	0.334139	1
ACSP50_0797		bifunctional metallophosphatase/5'-nucleotidase	8.78693	-1.07347	0.370351	5.49944e-05		9.85132	-0.180199	0.475917	1
ACSP50_0798		ATP-dependent DNA helicase PcrA	8.38942	0.462377	0.349764	0.687892		8.46519	-0.031883	0.345816	1
ACSP50_0799		peptidase M23	6.67961	0.802951	0.371797	0.0948926		6.53281	-0.297089	0.396396	1
ACSP50_0800		peptidase M23	12.4727	-0.382762	0.400535	1		12.8013	0.0434496	0.267422	1
ACSP50_0801		methylmalonyl-CoA mutase	12.065	0.692601	0.314815	0.00206156		11.5865	0.51077	0.278625	0.0191334
ACSP50_0802	sucC	succinyl-CoA synthetase; beta subunit	14.3015	0.151804	0.4446	1		14.4277	0.603059	0.283895	0.00319779
ACSP50_0803	sucD	succinyl-CoA synthetase; alpha subunit	13.6855	0.264775	0.350584	1		14.0348	0.664722	0.137357	4.11737e-08
ACSP50_0804		uncharacterized protein	11.1888	0.187191	0.591811	1		11.3616	0.435261	0.199274	0.00225524
ACSP50_0805		phosphoribosylglycinamide formyltransferase	10.3815	0.00222901	0.299555	1		10.5878	-0.144051	0.259068	1
ACSP50_0806		bifunctionalphosphoribosylaminoimidazolecarboxamide formyltransferase/inosine monophosphate cyclohydrolase	10.2943	-0.309041	0.50584	1		10.5723	-0.22357	0.287063	1
ACSP50_0807		hypothetical protein	6.9145	-0.0149914	0.34642	1		6.93891	-0.387675	0.313306	1
ACSP50_0808		BTB/POZ domain-containing protein KCTD9	8.27459	-0.192645	0.299996	1		8.61122	0.0963596	0.170814	1
ACSP50_0809		isocitrate dehydrogenase	13.5639	-0.0231444	0.706337	1		14.0297	0.31589	0.301959	1
ACSP50_0810	galT	galactose-1-phosphate uridylyltransferase	9.49801	-0.15358	0.363859	1		9.33506	-0.229192	0.345604	1
ACSP50_0811		DeoR family transcriptional regulator	9.70544	0.0472809	0.303285	1		10.1596	-0.140681	0.256065	1
ACSP50_0812		glycosyl transferase	8.44976	0.127796	0.677207	1		6.37085	0.0524379	0.744275	1
ACSP50_0813		sulfotransferase	7.38369	0.353176	0.582729	1		6.48182	-0.11843	0.648426	1
ACSP50_0814	tagA_2	Putative N-acetylmannosaminyltransferase	8.31031	0.444091	0.550599	1		6.99644	0.121047	0.676593	1
ACSP50_0815		hypothetical protein	8.63826	-0.68528	0.791442	1		6.35941	0.418544	0.684682	1
ACSP50_0816		glyoxalase	7.72453	-0.266704	0.442819	1		7.98299	-0.100033	0.219001	1
ACSP50_0817		endoglucanase	10.7776	0.112246	0.729573	1		7.9059	-0.504694	0.763811	1
ACSP50_0819		multi antimicrobial extrusion protein MatE	8.44827	-0.00437255	0.724944	1		7.36729	-0.112439	0.564385	1
ACSP50_0820		sulfotransferase	8.06304	-0.468428	0.877072	1		7.23816	-0.562854	0.898541	1
ACSP50_0821		hypothetical protein	7.26601	0.410194	0.541806	1		6.55183	-0.193646	0.482758	1
ACSP50_0822		hypothetical protein	6.88535	0.981156	0.697739	1		6.15923	0.00821845	0.738821	1
ACSP50_0823		LPS biosynthesis protein	6.57918	0.359762	0.639938	1		5.65892	0.267397	0.67373	1
ACSP50_0824		adenylyl-sulfate kinase	9.23134	0.567952	0.404561	0.374034		8.92752	-0.260037	0.197579	0.698947
ACSP50_0825		endoglucanase	8.03905	-0.431296	0.702501	1		6.02785	-0.561686	0.654733	1
ACSP50_0826		ABC transporter	9.32569	-0.0842879	0.252709	1		10.4066	1.39	0.309303	1.19576e-07
ACSP50_0827		uncharacterized protein	10.6603	-0.205149	0.183032	1		11.6315	1.16717	0.21749	9.20203e-09
ACSP50_0828		ABC transporter	10.1525	-0.432835	0.260933	0.0615464		11.3466	1.33591	0.251962	1.09694e-08
ACSP50_0829		integral membrane protein	10.25	-0.19215	0.202267	1		11.5848	1.27979	0.145676	6.54757e-12
ACSP50_0830	yczG	ArsR-family transcriptional regulator	7.62416	0.419896	0.704338	1		7.44047	0.15646	0.430388	1
ACSP50_0831		putative quinone oxidoreductase; YhdH/YhfP family	7.65949	0.21572	0.80845	1		7.1812	0.498455	0.498229	1
ACSP50_0832	mas_1	Mycocerosic acid synthase	6.93487	1.30016	0.521729	1		5.83942	0.105251	0.365485	1
ACSP50_0833		hypothetical protein	8.38659	-0.211669	0.741361	1		8.07547	-0.114842	0.417484	1
ACSP50_0835		phosphoenolpyruvate carboxylase	12.5773	-0.0956144	0.481622	1		13.5247	0.702063	0.368145	0.011969
ACSP50_0836		formyl transferase	6.65609	0.634091	0.51347	1		8.54715	0.873512	0.33593	0.00023728
ACSP50_0837		transcription-repair coupling factor	9.33281	0.207916	0.635175	1		9.40091	0.136259	0.349826	1
ACSP50_0838		uncharacterized protein	9.4868	-0.304627	0.762017	1		9.68679	-0.41371	0.449856	1
ACSP50_0839		nucleoside triphosphate pyrophosphohydrolase	7.11917	-0.171348	0.505904	1		7.18773	-0.29427	0.285306	1
ACSP50_0840		uncharacterized protein	9.77205	-0.00479177	0.154719	1		9.81039	0.0232401	0.189544	1
ACSP50_0841		hypothetical protein	10.9322	-0.0163031	0.403171	1		11.5347	0.0799714	0.323306	1
ACSP50_0842		hypothetical protein	6.16714	0.510447	0.624978	1		5.5109	0.229074	0.895395	1
ACSP50_0843	eno	enolase	13.2227	-0.263795	0.637567	1		13.9345	0.0273905	0.298621	1
ACSP50_0844		septum site-determining protein MinC	11.8631	0.161847	0.265519	1		12.4098	0.106488	0.251996	1
ACSP50_0845		hypothetical protein	9.91626	0.25604	0.272544	1		10.419	-0.0481756	0.241097	1
ACSP50_0846		N-acetylglutamate synthase	9.25679	0.119384	0.346334	1		9.56303	-0.17576	0.336114	1
ACSP50_0847		exopolyphosphatase	8.73675	-0.14035	0.623498	1		9.01932	-0.213833	0.28826	1
ACSP50_0848		hypothetical protein	5.88042	-0.26452	0.718646	1		6.81052	-0.540768	0.362693	0.195298
ACSP50_0849		uracil-DNA glycosylase; family 4	7.82157	0.117589	0.601617	1		7.78112	0.10034	0.300926	1
ACSP50_0850		hypothetical protein	9.59275	0.167237	0.493465	1		9.55224	-0.240762	0.429009	1
ACSP50_0851		hypothetical protein	10.0254	-0.0765778	0.396119	1		10.2083	-0.0720061	0.317699	1
ACSP50_0852		ATPase	9.55612	-0.0970552	0.289612	1		9.45844	0.00569034	0.373233	1
ACSP50_0853		hypothetical protein	10.3811	-0.0179391	0.403075	1		10.3653	-0.0948829	0.307791	1
ACSP50_0854		hypothetical protein	8.38308	0.0230111	0.614039	1		8.39633	-0.295952	0.326429	1
ACSP50_0855		NADH dehydrogenase	12.3368	0.262408	0.442218	1		12.8457	0.234312	0.266593	1
ACSP50_0857		uncharacterized protein	12.3322	0.555266	0.132407	3.1764e-07		12.2235	0.551298	0.156063	3.63569e-06
ACSP50_0858		hypothetical protein	9.76592	0.0979998	0.595426	1		8.84895	0.144631	0.502352	1
ACSP50_0859		acetyl-CoA acetyltransferase	10.4692	0.990926	0.248561	6.53128e-07		10.395	0.930292	0.290244	1.40292e-05
ACSP50_0860		lipase	11.6238	0.0585308	0.375736	1		10.9054	0.0178521	0.323611	1
ACSP50_0861		lipase	10.9646	0.581449	0.306922	0.0130555		9.71775	0.0288456	0.189432	1
ACSP50_0862		uncharacterized protein	11.7603	0.116116	0.815299	1		11.4674	-0.0799801	0.315802	1
ACSP50_0863		cystathionine beta-synthase	12.1168	0.234656	0.265094	1		12.4828	0.44164	0.240516	0.0187652
ACSP50_0864		peptidase S1	9.97568	-0.105798	0.554503	1		9.61402	0.166149	0.424841	1
ACSP50_0865		hypothetical protein	9.25653	0.269494	0.451752	1		11.9753	1.12754	0.230074	3.4324e-08
ACSP50_0866		GCN5 family acetyltransferase	8.70535	0.268794	0.425827	1		8.51896	0.23961	0.334219	1
ACSP50_0867		ribonuclease Z	9.40761	0.232685	0.586344	1		9.16037	0.19275	0.370005	1
ACSP50_0869		polyphosphate kinase 2	10.0242	-0.463566	0.423098	1		9.96247	-0.4025	0.34899	1
ACSP50_0870		CHAD domain-containing protein	9.53427	-0.608644	0.211908	6.22143e-05		9.41352	-0.238472	0.25334	1
ACSP50_0871		hypothetical protein	11.8558	0.395056	0.466877	1		10.6811	0.0390238	0.354265	1
ACSP50_0872		hypothetical protein	11.0113	0.247618	0.282789	1		10.5431	0.0737425	0.20682	1
ACSP50_0873		hypothetical protein	10.3868	-0.0322458	0.414615	1		10.8268	0.369329	0.368026	1
ACSP50_0874		peptide-methionine (S)-S-oxide reductase	11.0694	-0.163832	0.843908	1		11.5619	0.680184	0.371308	0.0192942
ACSP50_0875		HIT family protein	10.1729	0.0335574	0.603545	1		10.0548	0.515245	0.316407	0.0746058
ACSP50_0876		cystathionine gamma-synthase	10.1717	-0.324424	0.502089	1		10.3636	0.153962	0.267185	1
ACSP50_0877		amidase	10.1756	-0.109411	0.357929	1		10.2554	-0.0123623	0.247149	1
ACSP50_0878		threonine ammonia-lyase	9.04134	0.325389	0.31405	1		9.19942	-0.0768074	0.164401	1
ACSP50_0879		Zn-dependent protease	7.44606	0.152535	0.447545	1		6.69391	0.0294363	0.480753	1
ACSP50_0880		transcription elongation factor GreA	10.5957	0.111058	0.569953	1		11.007	0.202292	0.218722	1
ACSP50_0881		hypothetical protein	9.60374	0.459211	0.483906	1		9.46614	0.146921	0.199756	1
ACSP50_0882		mycothiol conjugate amidase Mca	11.1467	0.0759387	0.392912	1		11.2987	0.184788	0.296301	1
ACSP50_0883		uncharacterized protein	10.9647	0.330072	0.45508	1		10.9506	0.344577	0.207983	0.0614847
ACSP50_0884		diguanylate cyclase	7.77964	0.558107	0.677799	1		8.10533	0.496881	0.338508	0.230288
ACSP50_0885		hypothetical protein	7.13319	0.438628	0.991242	1		6.93565	0.156228	0.479367	1
ACSP50_0886		thioredoxin	8.16326	0.39463	0.401217	1		7.91598	-0.0293107	0.289623	1
ACSP50_0887		5-(carboxyamino)imidazole ribonucleotide synthase	10.261	-0.00720972	0.339038	1		10.1143	-0.157805	0.224093	1
ACSP50_0888		5-(carboxyamino)imidazole ribonucleotide mutase	9.64218	0.0118325	0.268833	1		9.53978	-0.195114	0.164706	1
ACSP50_0889		uncharacterized protein	11.9838	-0.156737	0.7124	1		11.5462	-0.0177129	0.404473	1
ACSP50_0890		acyl-CoA dehydrogenase	9.65632	1.08549	0.763898	0.329977		9.59539	0.721005	0.228887	1.78136e-05
ACSP50_0891		hypothetical protein	6.98484	0.705356	0.896753	1		6.64245	0.403575	0.364984	1
ACSP50_0892	pknD_1	Serine/threonine-protein kinase PknD	6.63078	0.283982	0.461607	1		6.87034	-0.142912	0.443646	1
ACSP50_0893		hypothetical protein	6.85739	0.533245	0.546144	1		6.74437	0.216346	0.710926	1
ACSP50_0894		hypothetical protein	6.07825	0.403226	0.65442	1		6.07336	0.32928	0.804137	1
ACSP50_0895		hypothetical protein	6.20425	-0.0628324	0.738995	1		6.16739	0.589054	0.591572	1
ACSP50_0896		hypothetical protein	9.56653	-0.0565535	0.26904	1		9.82696	-0.093768	0.263427	1
ACSP50_0897		putative signaling protein	6.33099	0.115927	0.286586	1		6.46781	0.00331299	0.473359	1
ACSP50_0898		hypothetical protein	6.44659	-0.138107	0.602827	1		10.0812	-0.982858	0.478745	0.00488502
ACSP50_0899		uncharacterized protein	8.86827	-0.401565	0.48583	1		9.79872	-0.50263	0.387877	0.813682
ACSP50_0900		hypothetical protein	8.37262	-0.364365	0.297289	1		9.15403	-0.641387	0.233861	0.000116679
ACSP50_0901		ABC-type spermidine/putrescine transport protein	8.91837	-0.0285965	0.296968	1		9.32755	-0.328395	0.246496	0.620124
ACSP50_0902		hypothetical protein	7.37892	-0.282186	0.749931	1		7.70261	-0.585948	0.287901	0.160285
ACSP50_0903		SARP family transcriptional regulator	8.54456	-0.372366	0.908042	1		7.85445	-0.340978	0.954022	1
ACSP50_0904		hypothetical protein	8.54208	-0.447858	1.01722	1		8.64872	-0.260014	0.348392	1
ACSP50_0905		uncharacterized protein	8.2389	0.506233	1.3057	1		7.35001	0.0656002	0.899082	1
ACSP50_0906		2-isopropylmalate synthase	8.54921	-0.541759	0.72295	1		7.68334	0.225822	0.666703	1
ACSP50_0907		ATPase	8.28199	-0.0953997	0.433357	1		6.63011	0.483368	0.668987	1
ACSP50_0908		4'-phosphopantetheinyl transferase	10.3427	-0.116043	0.361817	1		10.7128	-0.0305973	0.170612	1
ACSP50_0909		hypothetical protein	6.8818	0.366726	0.711406	1		6.49029	-0.126526	0.764177	1
ACSP50_0910		hypothetical protein	7.73426	-0.0919905	0.456757	1		7.72808	-0.156848	0.546806	1
ACSP50_0911		ornithine carbamoyltransferase	6.82424	0.502021	0.812897	1		5.16041	0.0840367	0.414043	1
ACSP50_0912		2;3-diaminopropionate biosynthesis protein SbnA	6.39163	0.453631	0.499005	1		6.00974	0.129912	0.388494	1
ACSP50_0913		ornithine cyclodeaminase	7.09465	0.0770365	0.775966	1		5.95829	0.33969	0.326433	1
ACSP50_0914		hypothetical protein	8.67209	0.287857	0.53278	1		8.6284	-0.138415	0.296388	1
ACSP50_0915		uncharacterized protein	9.36042	0.120861	1.49716	1		9.29026	-0.173092	1.04566	1
ACSP50_0916		hypothetical protein	10.6929	0.170283	0.216781	1		10.7774	0.0832279	0.278955	1
ACSP50_0917		hypothetical protein	11.1209	0.0318304	0.3494	1		10.1343	0.149564	0.304423	1
ACSP50_0918		asparagine synthase	8.80894	0.0553424	0.436355	1		8.49251	-0.12225	0.38492	1
ACSP50_0919		hypothetical protein	6.4861	0.174714	0.28424	1		7.04617	0.626018	0.230521	1
ACSP50_0920	bmrA	Multidrug resistance ABC transporter ATP-binding/permease protein BmrA	9.16781	-0.536544	0.443427	1		8.96368	-0.15569	0.867752	1
ACSP50_0921		SARP family transcriptional regulator	8.80056	-0.0943207	0.628313	1		9.34548	0.106983	1.09299	1
ACSP50_0922		hypothetical protein	7.44551	-0.262433	0.374086	1		6.90551	0.218966	0.862178	1
ACSP50_0923		antibiotic synthesis protein MbtH	6.38231	-0.675281	0.489854	1		6.28678	0.720344	1.01121	1
ACSP50_0924		non-ribosomal peptide synthetase	6.45242	0.144855	0.517298	1		6.01428	0.00970156	0.532909	1
ACSP50_0925		non-ribosomal peptide synthetase	6.86866	0.572093	0.453923	1		6.49352	0.284312	0.700276	1
ACSP50_0926		multidrug transporter	7.6544	-0.306996	NaN	NaN		5.39076	-0.353641	NaN	NaN
ACSP50_0927		uncharacterized protein	10.0635	0.466151	0.535389	1		10.7454	0.428175	0.33591	1
ACSP50_0928		Putative membrane protein mmpL11	10.674	0.323434	0.190251	1		10.9341	0.180433	0.18114	1
ACSP50_0929		uncharacterized protein	9.74293	-0.0751352	0.876295	1		10.0152	0.409279	0.540464	1
ACSP50_0930		thioesterase	6.86381	0.241657	0.378598	1		7.11727	0.730482	0.301801	1
ACSP50_0931		antibiotic synthesis protein MbtH	8.70083	0.254724	0.609838	1		8.23234	0.3368	0.38652	1
ACSP50_0932		non-ribosomal peptide synthetase	7.95365	-0.228975	1.33645	1		6.7002	0.310068	0.803014	1
ACSP50_0933		ArsR-family transcriptional regulator	11.8385	0.836145	0.132543	0.00337332		11.9523	0.0497666	0.149545	1
ACSP50_0934		hypothetical protein	11.9684	0.71625	0.332494	1		12.1563	0.19057	0.212401	1
ACSP50_0935		non-ribosomal peptide synthetase	8.30117	0.404493	0.580561	1		7.50803	-0.0719714	0.428552	1
ACSP50_0936		protein tolB	7.20912	-0.0681086	0.563948	1		5.55538	0.00180716	0.324343	1
ACSP50_0937		RNA polymerase sigma factor	8.96184	0.513298	0.501925	1		7.89371	-0.0939553	0.299684	1
ACSP50_0938		hypothetical protein	8.61515	0.261246	0.313307	1		7.91518	-0.16504	0.210747	1
ACSP50_0939		radical SAM protein	8.53828	0.116558	0.467132	1		8.44917	0.000751469	0.350908	1
ACSP50_0940	leuA_2	2-isopropylmalate synthase	6.76212	1.40238	1.66251	1		6.02947	0.292648	0.634721	1
ACSP50_0942		rRNA methyltransferase	9.79332	0.0835873	0.617248	1		9.68457	0.116739	0.289287	1
ACSP50_0943		pyridine nucleotide-disulfide oxidoreductase	8.20193	0.829476	0.573502	1		7.3096	0.0323234	0.30198	1
ACSP50_0944		transcriptional regulator	9.60143	0.0722939	0.548748	1		8.91149	0.00486423	0.548868	1
ACSP50_0945		hypothetical protein	9.12858	-0.149898	0.618282	1		8.33346	-0.26227	0.461555	1
ACSP50_0946		LacI family transcriptional regulator	8.56288	0.0534945	0.389031	1		7.18857	-0.0317873	0.765953	1
ACSP50_0949		GntR family transcriptional regulator	9.69567	0.512186	0.58591	1		9.68193	0.00185336	0.336206	1
ACSP50_0950		cystathionine gamma-synthase	7.79269	0.165938	0.605251	1		8.60711	0.85693	0.358892	1
ACSP50_0951		SnoaL-like polyketide cyclase	9.3779	-0.904025	0.358101	1		11.4166	-0.571715	0.214943	0.980962
ACSP50_0952		Triple functional domain protein	10.7454	0.25884	0.294497	1		10.3314	-0.0711684	0.285221	1
ACSP50_0953		acyl-CoA thioesterase	9.63186	0.623257	0.348563	1		8.95267	0.0161208	0.283953	1
ACSP50_0954		TIGR03089 family protein	10.1329	-0.00125948	0.880434	1		10.1226	0.0513271	0.183228	1
ACSP50_0955		glycosyl transferase family 1	11.2754	-0.215419	0.378843	1		10.647	0.126631	0.198727	1
ACSP50_0956		mannose-1-phosphate guanylyltransferase	9.36981	-0.0760114	0.318097	1		9.18251	0.00845314	0.344	1
ACSP50_0957		hypothetical protein	8.804	0.105972	0.44642	1		8.41003	-0.164713	0.39998	1
ACSP50_0958		NUDIX hydrolase	8.97173	0.113272	0.189599	1		9.27867	-0.0640361	0.239394	1
ACSP50_0959		F420-0--gamma-glutamyl ligase	9.33173	0.332964	0.183898	1		9.23976	0.0593937	0.16242	1
ACSP50_0960		2-phospho-L-lactate transferase	10.4647	0.431836	0.385011	1		9.94107	0.295496	0.241294	1
ACSP50_0961		Protein piccolo	11.8382	0.0694896	0.30266	1		11.1993	-0.210646	0.201537	1
ACSP50_0962	fbiC	7;8-didemethyl-8-hydroxy-5-deazariboflavin synthase	10.9712	0.0368075	0.409226	1		11.5901	0.736789	0.295027	1
ACSP50_0963		WhiB family transcriptional regulator	11.8214	0.495681	0.289024	1		11.5396	0.348865	0.160769	1
ACSP50_0964		hypothetical protein	9.65675	0.206995	0.267316	1		9.68335	-0.088261	0.120161	1
ACSP50_0965		hypothetical protein	12.2119	-0.184871	0.841333	1		12.0267	0.323151	0.491519	1
ACSP50_0966		polysaccharide deacetylase	8.97824	-0.0301763	0.318251	1		9.47749	-0.0733688	0.270028	1
ACSP50_0967		UDP-glucose 4-epimerase	8.87746	-0.531597	0.731038	1		10.207	0.26111	0.265538	1
ACSP50_0968		aldehyde dehydrogenase	8.13326	-1.6801	0.605554	0.776291		10.4184	0.267463	0.592124	1
ACSP50_0969		diguanylate cyclase	6.43159	-0.204566	0.477674	1		6.41855	0.616395	0.74724	1
ACSP50_0970		endonuclease V	7.45537	0.0181153	0.541937	1		7.33475	-0.200008	0.384873	1
ACSP50_0971		phosphomannomutase/phosphoglucomutase	9.7877	-0.50242	0.152612	0.261119		10.2791	-0.212811	0.313332	1
ACSP50_0972		tetraacyldisaccharide 4'-kinase	11.4543	-0.302913	0.852515	1		11.7009	0.0585119	0.285844	1
ACSP50_0973		bifunctional glucose-6-phosphate/mannose-6-phosphate isomerase	10.7899	-0.405058	0.648661	1		10.7725	-0.424218	0.138417	0.403421
ACSP50_0974		cation diffusion facilitator transporter	11.0924	-0.127246	0.31542	1		10.9813	-0.414556	0.184393	1
ACSP50_0975		mannose-6-phosphate isomerase; class I	8.4614	-0.59499	0.868365	1		8.27379	-0.212487	0.245864	1
ACSP50_0976		helix-turn-helix domain-containing protein; DNA-binding protein	7.67317	0.0168206	0.487657	1		8.04462	0.18086	0.24118	1
ACSP50_0977		hypothetical protein	9.43045	-0.243613	0.363424	1		9.17238	0.207313	0.508658	1
ACSP50_0978		putative two-component system response regulator	11.0391	0.0862844	0.365364	1		11.0381	-0.0794878	0.202647	1
ACSP50_0979		two-component system; OmpR family; sensor histidine kinase	9.91051	0.235026	0.22696	1		9.54651	-0.156304	0.123624	1
ACSP50_0980		Lipoprotein lpqB	7.97893	-0.0829361	0.961855	1		7.7243	0.0943347	0.246036	1
ACSP50_0981		phosphoribosyltransferase	8.2371	0.0184776	0.413753	1		7.84413	0.321898	0.645728	1
ACSP50_0982		ribosomal subunit interface protein	13.0411	-0.261867	0.763914	1		12.5581	0.745613	0.401377	1
ACSP50_0983		GMP synthase	10.4251	0.220357	0.213384	1		9.91747	0.218172	0.291012	1
ACSP50_0984		preprotein translocase subunit SecA	12.2507	-0.202341	0.524905	1		12.3339	0.202287	0.591294	1
ACSP50_0985		hypothetical protein	9.06825	-0.264387	0.436313	1		8.98047	-0.0992839	0.31056	1
ACSP50_0986		excisionase family DNA binding domain-containing protein	11.3635	0.289881	0.294553	1		8.8441	-0.230283	0.356714	1
ACSP50_0987		uncharacterized protein	8.8716	0.352542	0.268757	1		8.60012	-0.236628	0.280696	1
ACSP50_0988		uncharacterized protein	10.5186	0.387287	0.132291	0.553216		10.6958	0.00954877	0.190991	1
ACSP50_0989		PadR family transcriptional regulator	10.2326	0.0842079	0.430257	1		10.0354	0.302813	0.22799	1
ACSP50_0990		peptide chain release factor 2	10.9404	0.154244	0.769437	1		11.3876	0.141028	0.386799	1
ACSP50_0991	ftsE	cell division ATP-binding protein	13.7747	0.107575	0.145215	1		13.6855	0.149545	0.274083	1
ACSP50_0992		cell division protein FtsY	12.2337	-0.175573	0.742514	1		12.0447	-0.118546	0.185396	1
ACSP50_0993		peptidase M23	6.60925	0.145489	0.549958	1		6.18938	0.107458	0.340629	1
ACSP50_0994		SsrA-binding protein	11.4598	0.251642	0.330216	1		11.6663	0.109502	0.399109	1
ACSP50_0995		DNA-directed RNA polymerase II subunit RPB1	10.3853	-0.420537	0.780995	1		10.2397	-0.168176	0.711433	1
ACSP50_0997		hypothetical protein	12.7981	0.736163	0.42755	1		10.8842	0.246829	0.599929	1
ACSP50_0998		cell division protein FtsK	6.62553	0.46014	1.092	1		5.87851	-0.118824	0.334105	1
ACSP50_0999		hypothetical protein	6.31744	0.542962	NaN	NaN		6.15597	0.858103	0.633774	1
ACSP50_1000		hypothetical protein	8.19601	0.208506	0.778497	1		7.87317	0.603264	0.495234	1
ACSP50_1001		hypothetical protein	10.2272	0.1011	0.333221	1		10.2222	0.159196	0.139008	1
ACSP50_1002		XRE family transcriptional regulator	6.71063	-0.287128	0.780059	1		7.31991	-0.0436475	0.473231	1
ACSP50_1003		NUDIX hydrolase	6.97646	0.246051	0.442635	1		7.769	-0.297052	0.12234	1
ACSP50_1004		hypothetical protein	6.89463	-0.180402	0.397753	1		6.33162	-0.508878	0.477377	1
ACSP50_1005		phosphohydrolase	8.63935	0.0626904	0.533541	1		8.00176	0.0308696	0.350468	1
ACSP50_1006		hypothetical protein	10.5697	-0.239496	0.315732	1		9.72822	0.113036	0.150739	1
ACSP50_1007		XRE family transcriptional regulator	9.94427	-0.110786	0.69228	1		9.21343	-0.113496	0.375752	1
ACSP50_1008		hypothetical protein	7.61318	-0.111025	0.599444	1		6.42621	-0.338306	0.455657	1
ACSP50_1011		hypothetical protein	5.52089	-0.387422	1.05916	1		6.51644	0.418728	0.926156	1
ACSP50_1012		hypothetical protein	9.84133	-0.0144305	1.22189	1		7.09249	0.0560757	0.663797	1
ACSP50_1013		ATPase involved in DNA repair	6.33302	1.24821	1.34381	1		6.77553	-0.164794	0.547912	1
ACSP50_1015		hypothetical protein	6.75053	1.06475	NaN	NaN		6.35151	0.0831897	0.818348	1
ACSP50_1016		hypothetical protein	6.48354	0.0513929	0.190857	1		6.56196	-0.229157	0.468786	1
ACSP50_1017		hypothetical protein	8.3266	0.0111338	0.745981	1		7.91297	0.115274	0.40988	1
ACSP50_1018		hypothetical protein	6.54487	-0.137374	0.204266	1		6.05805	0.361242	0.280463	1
ACSP50_1019		hypothetical protein	7.89951	-0.386017	0.32152	1		8.34204	0.245469	0.703114	1
ACSP50_1020		hypothetical protein	6.41709	-0.472123	0.169556	1		6.8152	0.174557	0.428602	1
ACSP50_1022		Leupeptin-inactivating enzyme 2	8.17057	0.470326	0.443746	1		7.33321	1.01173	0.981305	1
ACSP50_1023		transcriptional regulator	7.72644	0.394471	0.395305	1		7.50603	0.0496826	0.3549	1
ACSP50_1024		transcriptional regulator	6.64372	-0.186483	0.64575	1		6.50976	0.151037	0.637464	1
ACSP50_1025		RNA polymerase sigma24 factor	9.37585	0.372115	0.473621	1		8.64799	-0.195017	0.26267	1
ACSP50_1026		hypothetical protein	8.51164	0.500159	0.28996	1		8.66512	-0.376837	0.306511	1
ACSP50_1027	pntA	NAD(P) transhydrogenase subunit alpha	6.76675	-1.08013	0.346609	0.371342		6.90774	0.106485	0.523397	1
ACSP50_1028	pntB	pyridine nucleotide transhydrogenase	10.0369	-0.150252	1.09111	1		8.80779	0.165383	0.591508	1
ACSP50_1029		hypothetical protein	9.34895	-0.242864	0.679202	1		9.06496	-0.227467	0.326609	1
ACSP50_1030		hypothetical protein	9.60659	-0.0295561	0.958153	1		7.55391	-0.0522533	0.301957	1
ACSP50_1032		hypothetical protein	9.23399	-0.0990989	0.122616	1		9.8193	-0.0436535	0.1895	1
ACSP50_1033		5'-methylthioadenosine phosphorylase	10.1663	-0.206104	0.173664	1		10.1505	-0.134922	0.192686	1
ACSP50_1034		putative response regulator receiver domain protein	8.29666	-0.234413	0.300124	1		8.1108	-0.218667	0.402966	1
ACSP50_1035		F420-dependent oxidoreductase	10.1758	0.229189	0.579779	1		7.20286	0.175755	0.467695	1
ACSP50_1036		hypothetical protein	6.59578	-0.217002	0.465274	1		5.57021	0.178354	0.465214	1
ACSP50_1037		hypothetical protein	9.27224	0.305019	1.21716	1		6.63617	0.137845	0.747932	1
ACSP50_1038		pilus biosynthesis protein PilM	7.11588	0.208204	0.331497	1		5.27117	0.500679	1.01793	1
ACSP50_1039		peptidase A24	7.97793	-0.151223	0.832184	1		6.58747	0.0782267	0.804918	1
ACSP50_1040		type IV pilin PilA	8.21328	-0.374029	0.389451	1		7.55807	-0.0171981	0.577086	1
ACSP50_1041		pilus biosynthesis protein PilC	6.25929	0.233386	1.41345	1		5.27734	0.188585	0.496037	1
ACSP50_1042		twitching motility protein PilT	5.91012	0.477617	0.698366	1		5.80259	-0.419295	0.738659	1
ACSP50_1043		type II secretion system protein E	8.74716	1.13012	NaN	NaN		5.82319	0.519672	0.572625	1
ACSP50_1044		AraC family transcriptional regulator	8.68104	-0.0208807	0.630501	1		9.23632	-0.215276	0.482632	1
ACSP50_1045		MFS transporter	9.41195	-0.496493	0.488431	1		9.51453	0.288545	0.238489	1
ACSP50_1046		antirepressor	9.63648	-0.208665	0.349996	1		8.95834	-0.446906	0.266321	1
ACSP50_1047		Nephrocystin-3	6.78555	-0.372915	0.402347	1		7.54087	0.0253584	0.261278	1
ACSP50_1048		diguanylate cyclase	8.90355	0.181862	0.823754	1		8.16022	-0.190514	0.778769	1
ACSP50_1049		HEXXH motif domain-containing protein	7.21566	-0.171009	0.808147	1		7.18975	0.101954	0.435632	1
ACSP50_1050		hypothetical protein	9.93063	-0.0274229	0.236202	1		10.6989	0.216652	0.307195	1
ACSP50_1051		uncharacterized protein	12.2756	-0.0274394	0.591712	1		11.6396	-0.38192	0.288223	1
ACSP50_1052		hypothetical protein	10.3023	-0.213124	0.459975	1		9.94789	-0.337549	0.17053	1
ACSP50_1053		hypothetical protein	11.4673	-0.832619	0.766733	1		11.6913	0.552484	0.45305	1
ACSP50_1054		hypothetical protein	8.40342	0.285889	0.227939	1		8.21973	-0.0681014	0.397886	1
ACSP50_1055		hypothetical protein	9.0886	0.120479	0.398089	1		8.69791	-0.219234	0.307149	1
ACSP50_1056		phosphatase	7.32104	-0.277562	0.308834	1		6.60867	0.00534208	0.527672	1
ACSP50_1057		DNA primase	9.58037	-0.348431	1.17869	1		9.40316	-0.710677	1.01635	1
ACSP50_1058		hypothetical protein	7.76627	0.687138	0.610559	1		8.12013	0.212782	0.38113	1
ACSP50_1059		helicase	7.88305	0.23519	0.259201	1		7.93009	0.117966	0.252834	1
ACSP50_1060		hypothetical protein	8.1313	0.0109168	0.291701	1		7.9271	-0.199698	0.4542	1
ACSP50_1061		hypothetical protein	7.70206	0.259868	0.856952	1		6.95132	-0.0921126	0.355453	1
ACSP50_1062		hypothetical protein	8.22133	-0.795806	0.422473	1		11.3103	-0.221438	0.233108	1
ACSP50_1063		hypothetical protein	8.07644	0.188421	0.40962	1		7.77698	-0.0387543	0.207884	1
ACSP50_1064		sensor domain-containing phosphodiesterase	8.4717	-0.00208671	0.955559	1		8.17673	0.437822	0.512093	1
ACSP50_1065		MarR family transcriptional regulator	7.68485	0.394638	0.420409	1		7.46921	0.0300612	0.367907	1
ACSP50_1066		S-(hydroxymethyl)mycothiol dehydrogenase	10.9082	-0.0661421	0.781077	1		10.8264	0.035296	0.513728	1
ACSP50_1067		hypothetical protein	7.44072	-0.471419	0.695811	1		7.84698	-0.295626	0.351446	1
ACSP50_1068		ATP-dependent DNA ligase	9.05891	-0.632062	0.722266	1		8.99767	0.238322	0.215287	1
ACSP50_1069		FAD-binding monooxygenase	8.00561	0.084275	0.391241	1		8.11784	0.000887857	0.256268	1
ACSP50_1071		uncharacterized protein	7.41548	0.0540303	0.906349	1		6.94498	0.33311	0.360379	1
ACSP50_1072		MFS transporter	11.2835	0.0872733	0.325865	1		12.0161	0.78021	0.176176	0.0366174
ACSP50_1073	limB_4	Limonene 1;2-monooxygenase	9.39172	0.350542	0.653686	1		9.26907	0.0842045	0.36671	1
ACSP50_1074		GCN5 family acetyltransferase	10.1906	0.174185	0.716902	1		9.5921	0.138774	0.461856	1
ACSP50_1075		amidase	9.80787	-0.0183679	0.205487	1		10.4641	0.182991	0.237169	1
ACSP50_1076		nicotinate phosphoribosyltransferase	11.4712	-0.0355869	0.221808	1		11.8306	0.22416	0.243787	1
ACSP50_1077		ATP-dependent Clp protease adaptor protein ClpS	11.1932	0.630622	0.495847	1		10.6174	0.510546	0.340752	1
ACSP50_1078		uncharacterized protein	10.0646	0.362313	0.849871	1		10.0469	0.29244	0.392362	1
ACSP50_1079	mec_1	CysO-cysteine peptidase	12.3406	0.343709	0.32404	1		12.3517	-0.204495	0.323962	1
ACSP50_1080		molybdopterin synthase sulfur carrier subunit	12.9168	-0.393714	0.647663	1		13.3991	-0.37216	0.332263	1
ACSP50_1081	cysM	cysteine synthase B	11.2209	-0.664573	0.376887	1		12.2019	-0.729545	0.177005	0.0589709
ACSP50_1082		hypothetical protein	8.95451	-1.18409	0.959052	1		10.2097	-0.821013	0.458559	1
ACSP50_1083		MBL fold metallo-hydrolase	8.35022	0.144362	0.48078	1		8.86592	-0.224102	0.317284	1
ACSP50_1084		glycosyl transferase	10.0427	0.184029	0.279531	1		9.8141	-0.336133	0.204709	1
ACSP50_1085		ribonuclease PH	11.2556	-0.156569	0.191365	1		11.3406	-0.251849	0.186742	1
ACSP50_1086		non-canonical purine NTP pyrophosphatase	10.152	-0.588177	0.528186	1		10.2106	-0.306612	0.345108	1
ACSP50_1087		histidine ammonia-lyase	7.7207	-0.0519563	0.252611	1		7.97948	-0.35071	0.243833	1
ACSP50_1088		imidazolonepropionase	8.55186	-0.150936	0.501301	1		8.03091	-0.158272	0.266345	1
ACSP50_1089		formimidoylglutamate deiminase	9.04751	-0.271442	0.321674	1		7.99453	-0.217912	0.305783	1
ACSP50_1090		Zn-dependent hydrolase	8.35301	0.0592829	0.508794	1		8.39487	-0.019861	0.426546	1
ACSP50_1091		urocanate hydratase	8.7092	0.201592	0.365915	1		8.53172	0.219052	0.402358	1
ACSP50_1092		RpiR family transcriptional regulator	9.7218	0.40512	0.352834	1		9.54711	0.070805	0.318501	1
ACSP50_1093		sulfurase	8.52052	-0.255072	0.28761	1		8.26918	0.280883	0.34156	1
ACSP50_1094		uncharacterized protein	10.72	0.176329	0.237352	1		11.0676	0.534646	0.299073	1
ACSP50_1096		peroxiredoxin	9.28326	-0.446399	0.5682	1		9.49129	-0.182619	0.257195	1
ACSP50_1097		S-adenosylmethionine decarboxylase	8.377	0.236006	0.499036	1		8.81091	0.948391	0.343517	0.778619
ACSP50_1098		alkaline shock protein 23	8.63077	-0.276019	0.4532	1		9.4214	-0.252837	0.165853	1
ACSP50_1099		HNH endonuclease	6.41757	0.0223189	0.171662	1		6.94092	-0.48253	0.306163	1
ACSP50_1100		DNA recombination protein RecF	8.02874	-0.198478	0.300357	1		8.10043	0.0990211	0.487459	1
ACSP50_1101		hypothetical protein	11.4304	-0.0809545	0.405627	1		10.669	-0.226264	0.478873	1
ACSP50_1102		DSBA oxidoreductase	12.6215	0.192775	0.471442	1		10.4542	0.081389	0.418998	1
ACSP50_1103		uncharacterized protein	14.414	0.139901	0.136891	1		12.5958	-0.212015	0.220279	1
ACSP50_1104		RNA polymerase sigma factor SigC	9.7194	0.220694	0.84499	1		9.13646	0.102645	0.274701	1
ACSP50_1105		copper resistance protein CopC	9.60707	0.294608	0.243977	1		9.22279	-0.0452226	0.320709	1
ACSP50_1106		Protein piccolo	6.77332	0.024385	1.02079	1		6.0454	-0.0175326	0.538709	1
ACSP50_1107		oligoribonuclease	11.8156	0.445447	0.378757	1		11.6394	0.458876	0.182156	1
ACSP50_1109		hypothetical protein	8.59137	-0.570301	NaN	NaN		4.64558	0.142657	1.94511	1
ACSP50_1111		uncharacterized protein	10.766	0.50148	0.391214	1		10.3456	-0.15469	0.304609	1
ACSP50_1113		glycosyl hydrolase	6.56146	-0.232761	0.589099	1		5.08104	0.187964	0.707352	1
ACSP50_1114		RNA polymerase sigma factor	7.0086	0.933172	NaN	NaN		5.77184	0.323908	0.68036	1
ACSP50_1115		hypothetical protein	11.0687	-0.57568	1.64051	1		8.94833	0.254483	0.466063	1
ACSP50_1116		hypothetical protein	9.00767	-0.0631383	0.674986	1		7.86232	-0.0791415	0.460359	1
ACSP50_1117		TetR family transcriptional regulator	8.21654	0.315659	0.263053	1		7.25331	-0.0394945	0.348644	1
ACSP50_1118		hypothetical protein	8.18917	0.405627	0.941771	1		8.2755	-0.657377	0.146351	1
ACSP50_1119		Protein phnO	10.1623	0.0461023	0.263899	1		7.79136	0.419938	0.961124	1
ACSP50_1120		uncharacterized protein	11.3807	0.0683489	0.59326	1		11.4372	0.290572	0.590503	1
ACSP50_1121		hypothetical protein	8.60091	0.124337	0.43312	1		8.06913	-0.11484	0.298002	1
ACSP50_1124		hypothetical protein	6.43419	0.971497	0.252134	1		6.05986	0.260723	0.518524	1
ACSP50_1125		FMN reductase	8.39843	0.19617	0.440891	1		8.56555	-0.0500436	0.319416	1
ACSP50_1126		two-component system response regulator	7.24955	0.955041	0.397916	1		7.27558	0.889429	0.3622	1
ACSP50_1127		two-component sensor histidine kinase	10.5139	0.428036	0.497891	1		11.192	0.316232	0.46949	1
ACSP50_1128		hypothetical protein	10.296	0.598443	0.828132	1		11.5054	1.28616	0.833777	1
ACSP50_1129		cytochrome P450	8.69495	-0.247166	0.43228	1		8.78016	0.181931	0.504586	1
ACSP50_1130		hypothetical protein	9.04086	-0.321455	0.304648	1		8.83509	-0.154032	0.24169	1
ACSP50_1131		DNA repair ATPase	6.74316	-0.137923	0.858128	1		5.4718	0.130244	0.274645	1
ACSP50_1132		hypothetical protein	5.36674	1.3988	2.0156	1		5.57575	0.27314	0.298942	1
ACSP50_1133		hypothetical protein	9.42209	0.372728	0.47571	1		10.1849	-0.0491497	0.0667822	1
ACSP50_1134		hypothetical protein	8.3179	0.378724	0.529452	1		7.8745	0.180274	0.487295	1
ACSP50_1135		hypothetical protein	8.93795	0.0644736	0.485733	1		8.83644	-0.100762	0.348592	1
ACSP50_1136		hypothetical protein	7.8571	0.320497	0.449989	1		7.2466	0.152287	0.469792	1
ACSP50_1137		secreted conserved protein	8.006	-0.0276424	0.38901	1		10.8067	0.46242	0.456888	1
ACSP50_1138		hypothetical protein	6.48344	-0.508469	0.251351	1		9.16944	1.21444	0.187382	0.136305
ACSP50_1139		transcriptional regulator	6.80783	-0.344184	0.577696	1		8.75448	0.533883	0.538083	1
ACSP50_1140		uncharacterized protein	5.74098	-0.991262	0.898888	1		12.2095	-0.0824119	0.312525	1
ACSP50_1141		amino acid permease	6.48914	-0.424311	0.814218	1		12.4008	-0.229197	0.177979	1
ACSP50_1142		GCN5 family acetyltransferase	8.26631	-0.546092	0.464745	1		13.2136	0.0466997	0.27915	1
ACSP50_1143		hypothetical protein	6.30261	-0.503561	0.560147	1		11.6839	0.0150409	0.346138	1
ACSP50_1144		hypothetical protein	9.23278	0.339341	0.312395	1		8.92271	-0.0681975	0.244991	1
ACSP50_1145		lysine transporter LysE	8.93619	-0.175202	0.640502	1		8.65609	0.145113	0.436622	1
ACSP50_1146		hypothetical protein	6.43033	0.713706	0.685681	1		7.54869	1.06937	0.426628	1
ACSP50_1147		uncharacterized protein	7.80805	0.160992	0.282976	1		8.69227	0.57304	0.566853	1
ACSP50_1148		sulfurtransferase	11.6896	0.446507	0.774883	1		10.9155	-0.0584502	0.685808	1
ACSP50_1149		AraC family transcriptional regulator	8.85167	0.317822	0.408102	1		8.54479	0.112131	0.274992	1
ACSP50_1150		hypothetical protein	8.57639	-0.0143746	0.454713	1		8.3117	-0.294787	0.28352	1
ACSP50_1151		putative Actinobacterial protein	8.55681	-0.264623	0.563297	1		8.78209	0.10435	0.461768	1
ACSP50_1152		FAD-binding protein	8.00624	-0.542789	0.393213	1		8.68541	0.0935899	0.274225	1
ACSP50_1153		PadR family transcriptional regulator	9.85461	-0.195456	0.630882	1		9.70363	-0.0457736	0.274324	1
ACSP50_1154		response regulatorcontaining CheY-like receiver domain and a GAF sensor-domain	9.55151	0.0354628	0.478529	1		9.65575	-0.125357	0.314638	1
ACSP50_1155		putative signaling protein	9.45228	-0.268949	0.339325	1		9.84271	-0.185131	0.220622	1
ACSP50_1156		hypothetical protein	9.17208	-1.4384	0.699181	1		8.94346	-1.40465	0.65918	1
ACSP50_1157		hypothetical protein	7.80757	0.131877	0.321243	1		7.60562	-0.488499	0.489027	1
ACSP50_1158		magnesium transporter CorA	8.46315	0.160801	0.462085	1		8.14076	-0.240211	0.158198	1
ACSP50_1159		DeoR family transcriptional regulator	7.80207	0.312243	0.454439	1		7.83113	-0.0146235	0.40437	1
ACSP50_1160		GCN5 family acetyltransferase	6.35974	0.55513	0.451612	1		6.36189	0.595818	0.380904	1
ACSP50_1161		beta-N-acetylhexosaminidase	7.26127	0.516692	0.683721	1		7.61503	0.498756	0.526278	1
ACSP50_1162		peptidase	8.36254	-0.251757	0.274364	1		7.7664	-0.236193	0.290641	1
ACSP50_1163		hypothetical protein	9.8838	-0.0386881	0.285483	1		9.90795	-0.202558	0.149608	1
ACSP50_1164		uncharacterized protein	10.1492	-0.568774	0.566686	1		10.1692	-0.293735	0.628415	1
ACSP50_1165		uncharacterized protein	10.7389	-0.856969	0.269309	0.324794		10.6465	-0.339963	0.387184	1
ACSP50_1166		nitrate and nitrite sensing domain-containing protein	10.4832	-0.986872	0.776387	1		10.6829	-0.283947	0.251909	1
ACSP50_1167		dynein regulation protein LC7	10.7092	-0.360253	0.226768	1		10.7495	-0.250363	0.183441	1
ACSP50_1168		hypothetical protein	9.60593	-0.693167	0.174153	0.328103		9.91692	-0.474428	0.186108	1
ACSP50_1169		ATP-binding protein	9.91922	-0.359351	0.412932	1		10.4391	-0.0520579	0.321943	1
ACSP50_1170		LacI family transcriptional regulator	8.7307	0.171353	0.217812	1		9.17036	-0.195145	0.267638	1
ACSP50_1171		3-carboxymuconate cyclase	9.26578	-0.407374	0.149497	0.868432		9.82883	0.14634	0.376226	1
ACSP50_1172		VWA domain-containing protein	10.4543	0.187515	0.425443	1		10.7113	-0.0629697	0.430057	1
ACSP50_1173		ROK family protein	8.968	0.20355	0.385261	1		8.47272	0.427908	0.465015	1
ACSP50_1174		xylose isomerase	10.4315	0.496879	0.251093	1		11.2355	2.26813	0.210519	8.47395e-05
ACSP50_1175		xylulokinase	8.95008	0.730963	0.190079	0.0947393		9.71333	2.13806	0.295918	0.0013317
ACSP50_1176		MFS transporter	7.99616	0.000687614	0.753222	1		8.05995	-0.0779882	0.220528	1
ACSP50_1177		alpha-glucosidase	8.1497	-0.0509529	0.309612	1		9.26779	-0.152245	0.326043	1
ACSP50_1178		phosphohydrolase	7.55235	-0.419565	0.313506	1		8.25764	-0.0630854	0.306149	1
ACSP50_1179		histidine kinase	7.24343	-0.343429	0.552517	1		8.18893	0.0691491	0.335096	1
ACSP50_1180		hypothetical protein	14.5816	-0.762839	0.10657	1		14.9424	-0.304724	0.0762907	1
ACSP50_1181		metallophosphoesterase	10.0987	-1.26668	0.25787	0.0184776		10.3564	-1.55893	0.251653	0.00381335
ACSP50_1182		hypothetical protein	10.1264	-1.34135	0.486097	0.80268		10.146	-1.51917	0.287837	0.01129
ACSP50_1183		uncharacterized protein	10.2239	-1.2976	0.878566	1		10.2867	-1.18561	0.423013	0.708521
ACSP50_1184		thymidylate kinase	8.60489	0.130111	0.439627	1		7.88861	-0.231365	0.710098	1
ACSP50_1185		oxidoreductase	9.78767	-0.161169	0.418164	1		8.87473	-0.415149	0.544936	1
ACSP50_1186		RNA polymerase sigma factor SigB	12.0511	0.367266	0.296056	1		11.6016	0.539264	0.10927	0.0177334
ACSP50_1188		membrane protein	10.8408	0.0977513	0.212076	1		10.5515	0.116918	0.335993	1
ACSP50_1189		hypothetical protein	11.4362	0.323815	0.150177	1		11.3914	-0.036552	0.101233	1
ACSP50_1190		hypothetical protein	12.6757	-1.41565	0.687139	1		12.3972	-1.1883	0.586129	1
ACSP50_1191		uncharacterized protein	10.247	-1.80557	0.454608	0.0764897		9.63042	-1.71876	0.333744	0.0133269
ACSP50_1192		hypothetical protein	10.2312	-1.00697	0.449932	1		9.58234	-0.500481	0.783014	1
ACSP50_1193		transcription antitermination regulator	8.62705	-0.79831	0.510253	1		8.79581	-0.1953	0.26144	1
ACSP50_1194		monooxygenase	9.09494	-0.0477308	0.185921	1		9.44655	-0.00935059	0.181562	1
ACSP50_1195		MFS transporter	10.7575	0.0848381	0.299404	1		11.0565	0.215867	0.153344	1
ACSP50_1196		MarR-family transcriptional regulator	11.3308	0.0877435	0.684303	1		11.607	0.605125	0.349854	1
ACSP50_1197		methyltransferase	9.86331	-0.288337	0.35548	1		10.6664	0.120801	0.255148	1
ACSP50_1198		SARP family transcriptional regulator	8.18835	0.0770794	0.464035	1		8.60303	-0.319447	0.313638	1
ACSP50_1199		LuxR-family transcriptional regulator	8.50332	0.292858	0.320819	1		8.38433	-0.137382	0.225561	1
ACSP50_1200		Midasin	7.68416	0.495274	0.569743	1		7.85601	0.106942	0.589018	1
ACSP50_1201		hypothetical protein	8.23261	0.143846	0.263356	1		8.97636	-0.378085	0.22205	1
ACSP50_1202		D-3-phosphoglycerate dehydrogenase	11.0895	-0.0342847	0.480688	1		11.6031	-0.0303351	0.245645	1
ACSP50_1203		hypothetical protein	8.56791	0.227817	0.20557	1		8.71315	0.0027579	0.229735	1
ACSP50_1204		hypothetical protein	8.35149	-0.592522	0.295676	1		9.01486	-0.353384	0.284259	1
ACSP50_1205		hypothetical protein	7.61565	0.505808	0.747776	1		6.40627	-0.224598	0.568461	1
ACSP50_1206		hypothetical protein	6.36278	1.5085	1.46538	1		6.14277	0.0417322	0.805684	1
ACSP50_1208		lysophospholipase	7.98246	0.731723	0.565105	1		7.20736	0.559472	0.534508	1
ACSP50_1209		single-stranded DNA-binding protein	6.67892	0.00160998	NaN	NaN		5.58103	-0.284684	0.180877	1
ACSP50_1210		hypothetical protein	9.64192	0.26711	0.342174	1		10.0288	0.109303	0.216154	1
ACSP50_1211		adenosylcobinamide-phosphate synthase	8.73967	-0.282158	0.51358	1		9.06692	0.0781643	0.273069	1
ACSP50_1212		cobyric acid synthase CobQ	9.33284	0.153054	0.374491	1		9.14572	-0.0390761	0.206541	1
ACSP50_1213		peptidase M48	11.8829	0.223972	0.330601	1		11.71	0.612377	0.441849	1
ACSP50_1214		dipeptidase	10.1645	-0.280981	0.434261	1		10.4617	0.191864	0.280486	1
ACSP50_1215		monooxygenase	8.26022	0.231224	0.315009	1		8.60434	0.536166	0.14573	0.124255
ACSP50_1216		hypothetical protein	7.7915	0.842487	0.330104	1		7.97593	0.214592	0.232428	1
ACSP50_1217	ligB	ATP-dependent DNA ligase	8.01192	-0.0154986	0.187547	1		7.52008	-0.00101113	0.303545	1
ACSP50_1218		uncharacterized protein	8.12476	-0.00122178	0.153217	1		8.05187	-0.0855546	0.308659	1
ACSP50_1219		Surfeit locus protein 1	10.345	0.322973	0.203121	1		10.1805	0.165015	0.222087	1
ACSP50_1220	cobB_1	Cobyrinic acid A;C-diamide synthase	8.3054	0.515164	0.329244	1		7.89568	0.189764	0.247462	1
ACSP50_1221		TIGR03086 family protein	8.15786	-0.521297	0.568905	1		7.84462	0.56532	0.323707	1
ACSP50_1222		glycosyl transferase	7.15663	0.228618	0.396276	1		6.81191	0.011905	0.429729	1
ACSP50_1223		aminotransferase	7.86333	-0.19297	0.984453	1		8.02346	-0.0759873	0.461493	1
ACSP50_1224		nicotinate-nucleotide--dimethylbenzimidazolephosphoribosyltransferase	10.5814	0.131127	0.368239	1		10.938	-0.118201	0.211031	1
ACSP50_1225		siroheme synthase	9.95406	0.12724	0.256875	1		10.3135	-0.445204	0.213339	1
ACSP50_1226		trehalose-6-phosphate synthase	10.4635	-0.394748	0.320183	1		10.7251	-0.292758	0.211958	1
ACSP50_1227		hypothetical protein	8.88944	-0.214206	0.494232	1		8.94549	-0.401001	0.209985	1
ACSP50_1228		energy-dependent translational throttle protein EttA	10.9059	-0.0857095	0.295411	1		11.4002	-0.0797067	0.188957	1
ACSP50_1229		thioesterase	9.38694	-0.186875	0.355287	1		9.91809	-0.156291	0.24788	1
ACSP50_1230		hypothetical protein	9.90409	-0.199482	0.237032	1		10.265	-0.22649	0.222474	1
ACSP50_1231		hypothetical protein	9.79382	-0.0828583	0.30496	1		10.0906	0.625759	0.217096	0.595182
ACSP50_1232		uncharacterized protein	5.46039	-0.128515	NaN	NaN		6.18884	0.000391721	0.317307	1
ACSP50_1233		globin	8.80268	-0.184839	0.438944	1		9.36279	0.26025	0.165946	1
ACSP50_1234		MFS transporter	8.87867	-0.359024	0.511067	1		8.39447	0.207839	0.436534	1
ACSP50_1235		mechanosensitive ion channel protein MscS	9.90979	0.020838	0.400248	1		9.76444	-0.151585	0.271128	1
ACSP50_1236		HNH endonuclease	10.0608	-0.054791	0.306395	1		10.6242	0.589047	0.15515	0.101157
ACSP50_1237		class F sortase	6.99785	0.0294933	0.203509	1		7.44762	0.213964	0.242994	1
ACSP50_1238		hypothetical protein	8.85396	0.0403448	0.417316	1		9.57906	0.219239	0.563545	1
ACSP50_1239		uncharacterized protein	12.4685	0.170952	0.230908	1		12.4998	0.0462047	0.199179	1
ACSP50_1240		uncharacterized protein	11.8611	0.169192	0.505809	1		11.5969	0.081649	0.294518	1
ACSP50_1241		hypothetical protein	10.1502	0.32886	0.273142	1		10.3763	0.194197	0.302629	1
ACSP50_1242		aminopeptidase N	11.7399	0.0336548	0.502279	1		11.9469	0.421007	0.373188	1
ACSP50_1243		DSBA oxidoreductase	12.0299	-0.63975	0.295222	1		12.7296	0.124467	0.11836	1
ACSP50_1244		hypothetical protein	10.8815	-0.177796	0.523006	1		11.1618	0.243085	0.361651	1
ACSP50_1245		uncharacterized protein	11.6855	0.0313929	0.201782	1		11.8305	0.0388879	0.198329	1
ACSP50_1246		alpha/beta hydrolase	10.4177	-0.037567	0.422908	1		9.58028	0.015864	0.318888	1
ACSP50_1247		ribose 5-phosphate isomerase A	8.58744	-0.0598022	0.391117	1		9.27539	-0.202973	0.256129	1
ACSP50_1248		hypothetical protein	13.0505	0.0565251	0.460244	1		12.9623	0.0258142	0.457477	1
ACSP50_1249		acetyltransferase	8.99738	-0.629047	0.426901	0.225746		10.6596	0.201447	0.151147	0.617659
ACSP50_1250		DNA-directed RNA polymerase II subunit RPB1	11.2668	-0.0577301	0.612016	1		10.7798	0.0870611	0.58342	1
ACSP50_1251		glycosyl transferase	9.1974	-1.22646	0.28039	1.73885e-07		9.07729	-0.917894	0.290681	1.72273e-05
ACSP50_1252		transcriptional regulator	9.20203	0.26622	0.515567	1		9.47064	0.367017	0.304022	1
ACSP50_1253		transcriptional regulator	9.75421	0.393149	0.524185	1		10.2202	0.400639	0.225609	0.0277575
ACSP50_1254		hypothetical protein	9.73479	0.0686012	0.250438	1		9.5206	0.155127	0.24129	1
ACSP50_1255		hypothetical protein	12.2615	0.0941077	0.327769	1		11.6158	0.21999	0.510876	1
ACSP50_1257		Anti-sigma-K factor rskA	8.38023	-0.281813	0.559383	1		7.73162	0.585326	0.317617	0.0179771
ACSP50_1258		RNA polymerase subunit sigma	8.79795	0.067785	0.291645	1		8.66752	0.27412	0.39988	1
ACSP50_1259		ArsR-family transcriptional regulator	9.17129	0.150184	0.477885	1		8.68829	0.0853484	0.317027	1
ACSP50_1260		MFS transporter permease	8.41583	0.0627228	0.87206	1		8.45128	-0.22383	0.463013	1
ACSP50_1261		uncharacterized protein	8.30855	-0.870605	0.420771	0.00444485		9.96393	-0.0833697	0.25209	1
ACSP50_1262		uncharacterized protein	7.57996	-0.30286	0.393955	1		7.62754	0.110684	0.303678	1
ACSP50_1263		uncharacterized protein	9.85529	-2.14907	0.422447	1.97063e-08		9.75064	-1.59001	0.415675	1.18758e-06
ACSP50_1264		glutathione-dependent formaldehyde dehydrogenase	9.50647	-2.33263	0.538198	1.98323e-07		9.66353	-1.5298	0.40663	1.50158e-06
ACSP50_1265		aldehyde dehydrogenase	8.12695	-1.39725	0.492864	7.42228e-05		8.13299	-1.15486	0.270665	2.51421e-07
ACSP50_1266	yraA_1	Putative cysteine protease YraA	7.43915	-1.12223	0.661109	0.0472909		7.72534	-1.1588	0.499089	0.00103747
ACSP50_1267	yfkM	General stress protein 18	6.95497	-0.689403	0.391214	1		6.59676	-1.13498	0.74024	1
ACSP50_1268		hypothetical protein	7.32874	0.112695	0.449978	1		6.26565	-0.150223	0.367586	1
ACSP50_1269		hypothetical protein	5.39382	0.271582	0.749513	1		5.29725	-0.129797	0.710024	1
ACSP50_1270		NUDIX hydrolase	6.38736	0.319376	0.320708	1		6.28224	-0.189243	0.607806	1
ACSP50_1273		trigger factor	12.7355	0.0891312	0.414665	1		13.004	-0.340423	0.343635	1
ACSP50_1274		ATP-dependent Clp protease proteolytic subunit	13.1024	-0.413336	0.390596	1		13.6353	0.194734	0.273098	1
ACSP50_1275	clpP	ATP-dependent Clp protease proteolytic subunit	12.7228	-0.263163	0.510694	1		13.0701	0.18374	0.278379	1
ACSP50_1276		ATP-dependent Clp protease ATP-binding subunit ClpX	11.6383	-0.10014	0.519064	1		11.9927	0.349066	0.342472	1
ACSP50_1277		GCN5 family acetyltransferase	10.1876	-0.0736594	0.4245	1		10.0847	0.0171141	0.579501	1
ACSP50_1278		hydrolase	8.89127	0.306946	0.276535	1		9.01299	0.124084	0.194296	1
ACSP50_1279		hypothetical protein	8.1009	0.139919	0.611871	1		8.57812	0.181948	0.170042	1
ACSP50_1283		hypothetical protein	8.78547	-0.220323	0.502734	1		8.78464	-0.0928163	0.428417	1
ACSP50_1284		valine--tRNA ligase	10.8193	-0.0811798	0.519776	1		10.9296	-0.042816	0.362999	1
ACSP50_1285		dihydrofolate synthase	10.7221	0.0929851	0.413434	1		10.5705	-0.130219	0.301282	1
ACSP50_1286		uncharacterized protein	11.8353	0.0797177	0.594701	1		11.7189	-0.338049	0.381843	1
ACSP50_1288		nucleoside-diphosphate kinase	10.7736	-0.0246599	0.301862	1		10.9992	-0.305761	0.253882	1
ACSP50_1289		isoleucine--tRNA ligase	9.22919	-0.199286	0.407064	1		9.47318	-0.483406	0.233217	0.00433849
ACSP50_1290		glycerol acyltransferase	9.48243	-0.149827	0.366898	1		9.73004	-0.0480835	0.252435	1
ACSP50_1291		hypothetical protein	9.08421	0.132751	0.355342	1		8.66092	-0.0876904	0.305791	1
ACSP50_1292		sigma factor sigB regulation protein rsbQ	8.28384	-0.781839	0.422267	0.0171692		10.4223	0.112109	0.346039	1
ACSP50_1293		phosphatase	8.12397	-0.538414	0.429155	1		8.77059	-0.244507	0.236266	1
ACSP50_1294		hypothetical protein	6.15875	-0.714512	0.846455	1		7.31612	-0.355687	0.338729	1
ACSP50_1295		B12-binding domain-containing radical SAM protein	13.2132	0.136639	0.611097	1		12.9278	0.0968967	0.526454	1
ACSP50_1296		radical SAM-linked protein	11.0641	0.0341798	0.272029	1		11.2737	0.115871	0.298422	1
ACSP50_1297		ribonuclease	12.0194	0.248132	0.462396	1		11.6238	-0.0854475	0.388325	1
ACSP50_1298		hypothetical protein	7.37817	-0.46885	0.788951	1		6.72608	-0.0212032	0.466038	1
ACSP50_1299		50S ribosomal protein L21	13.9293	0.31331	0.436288	1		14.3243	-0.0451908	0.251888	1
ACSP50_1300		50S ribosomal protein L27	12.4243	0.0540115	0.428245	1		12.5292	-0.249563	0.271774	1
ACSP50_1301	obgE	GTPase ObgE	9.54853	0.137803	0.640779	1		9.60373	-0.0542465	0.29081	1
ACSP50_1302		GCN5 family acetyltransferase	8.84379	0.203604	0.549913	1		8.50988	-0.0705584	0.312043	1
ACSP50_1303		tryptophan--tRNA ligase	7.43147	-0.723521	0.537006	0.568825		8.39528	-0.28789	0.368457	1
ACSP50_1304		aminopeptidase N	9.3745	0.0950293	0.408831	1		9.47031	-0.0551051	0.260415	1
ACSP50_1305		hybrid sensor histidine kinase/response regulator	6.93153	0.255332	0.445111	1		6.65354	-0.00619863	0.61355	1
ACSP50_1306		nicotinate-nicotinamide nucleotide adenylyltransferase	8.75832	0.247321	0.534734	1		7.91714	0.0974772	0.419202	1
ACSP50_1307		ribosome silencing factor RsfS	11.8019	0.204497	0.493656	1		12.2616	0.189126	0.200324	1
ACSP50_1308		phosphoglycerate kinase	11.8751	0.151792	0.136244	1		11.9528	-0.115803	0.167977	1
ACSP50_1309		hypothetical protein	11.0334	-0.459601	0.375472	1		11.0229	-0.32366	0.250815	0.847234
ACSP50_1310		hypothetical protein	9.32996	-0.349897	0.27998	1		9.43915	-0.08289	0.194126	1
ACSP50_1311		hypothetical protein	9.04842	0.221596	0.583041	1		8.21423	0.085107	0.722899	1
ACSP50_1312		N5-glutamine S-adenosyl-L-methionine-dependent methyltransferase	8.02436	0.183994	0.348764	1		7.58862	-0.0930556	0.392984	1
ACSP50_1313		DNA-binding protein	10.7715	0.239786	0.568409	1		8.18897	-0.0466522	0.417814	1
ACSP50_1314		competence protein ComEC	8.44602	0.122461	0.747791	1		7.45222	0.256843	0.814142	1
ACSP50_1315		DNA polymerase III subunit delta	9.63589	0.289917	0.303099	1		8.20403	-0.16892	0.258778	1
ACSP50_1316		hypothetical protein	12.4221	0.206301	0.374592	1		11.3464	-0.0243935	0.308542	1
ACSP50_1317		30S ribosomal protein S20	12.6705	0.289401	0.597173	1		13.0951	-0.0165184	0.293641	1
ACSP50_1318		aminoglycoside phosphotransferase	7.94466	0.126811	0.376865	1		7.83769	0.180693	0.289132	1
ACSP50_1319		hypothetical protein	7.10299	0.21322	0.44784	1		7.21923	0.0420323	0.266069	1
ACSP50_1320		transcription elongation factor	11.4519	-0.145527	0.321365	1		11.3241	0.179957	0.355715	1
ACSP50_1321		elongation factor 4	9.73372	0.308852	0.397563	1		10.2039	0.111196	0.366166	1
ACSP50_1322		transglycosylase	13.6842	-1.10301	0.30073	2.12179e-06		13.0478	-1.30177	0.214519	1.53204e-09
ACSP50_1323		diguanylate cyclase	7.74212	-0.661522	0.550697	1		8.20482	-0.40199	0.247159	0.0756182
ACSP50_1324		hypothetical protein	9.73191	0.282851	0.475408	1		9.63182	0.072044	0.244189	1
ACSP50_1325		enoyl-CoA hydratase	8.99234	-0.0247826	0.495363	1		9.07897	0.375166	0.438184	1
ACSP50_1326		coproporphyrinogen III oxidase	8.19324	0.0946436	0.769058	1		8.24849	0.156737	0.231942	1
ACSP50_1327		hypothetical protein	8.83241	0.319906	0.4091	1		8.96447	0.16008	0.270812	1
ACSP50_1328		heat-inducible transcriptional repressor HrcA	11.0234	0.489379	0.39657	1		11.1764	0.324152	0.262485	1
ACSP50_1329		molecular chaperone DnaJ	9.17069	0.262963	0.4787	1		9.32553	0.0228856	0.172878	1
ACSP50_1330		16S rRNA (uracil(1498)-N(3))-methyltransferase	10.9419	0.329669	0.363808	1		10.5022	-0.219562	0.306266	1
ACSP50_1331		PadR family transcriptional regulator	8.38945	-0.00607662	0.495319	1		8.25667	0.167828	0.271946	1
ACSP50_1332		Multidrug resistance protein mdtK	7.24791	0.369383	0.778846	1		6.42144	-0.259533	0.746	1
ACSP50_1333		glycosyl hydrolase	9.15446	0.37076	0.587968	1		7.02983	-0.305576	0.962985	1
ACSP50_1334		histidine triad nucleotide-binding protein	10.0297	-0.32858	0.591847	1		10.2121	-0.00980047	0.341933	1
ACSP50_1335		penicillin-binding protein	9.07894	-0.129493	0.780932	1		9.31466	-0.172656	0.509306	1
ACSP50_1336		phosphate starvation protein PhoH	10.6671	-0.0377382	0.474375	1		11.3186	0.0450559	0.320682	1
ACSP50_1337		rRNA maturation RNase YbeY	10.1988	-0.144038	0.662848	1		10.5761	-0.164447	0.312886	1
ACSP50_1338		membrane protein	9.49176	-0.184865	0.416411	1		9.50484	-0.309544	0.328879	1
ACSP50_1339		cytidine deaminase	10.9006	-0.213886	0.536631	1		10.9412	-0.259714	0.38304	1
ACSP50_1340	era	GTPase Era	8.1731	-0.232475	0.274458	1		8.48497	-0.646395	0.311374	0.00425717
ACSP50_1341		acyltransferase	10.7485	-0.121612	0.622354	1		8.63689	-0.434951	0.469859	1
ACSP50_1342		liaG	7.87451	0.520345	0.531316	1		8.19306	1.37818	0.518808	0.000178698
ACSP50_1343		DNA repair protein RecO	10.2527	0.0496387	0.256941	1		10.4038	0.299957	0.308016	1
ACSP50_1344		isoprenyl transferase	10.3222	-0.00275507	0.344454	1		10.6039	0.12631	0.372758	1
ACSP50_1345		phosphoglycerate mutase	9.42478	0.110173	0.731293	1		9.50487	0.00441137	0.191668	1
ACSP50_1346		haloacid dehalogenase	9.30233	0.326367	0.243132	0.590259		9.07351	0.0190252	0.232903	1
ACSP50_1347		hypothetical protein	11.7676	0.202922	0.38423	1		11.1313	-0.0705897	0.271869	1
ACSP50_1348		5;10-methylenetetrahydrofolate reductase	9.95314	0.367761	0.318165	1		10.3073	0.256042	0.3413	1
ACSP50_1349		hypothetical protein	7.32249	-0.366581	0.511106	1		8.65571	-0.0971631	0.343894	1
ACSP50_1350		cobalt transporter	9.00555	-0.121152	0.613473	1		8.76624	-0.233887	0.354795	1
ACSP50_1351	cbiO	ABC transporter ATP-binding protein	9.16268	0.234691	0.212621	1		9.48594	-0.209244	0.172437	1
ACSP50_1352		integral membrane protein	10.6059	0.221508	0.171103	0.844347		11.0418	-0.166986	0.123242	0.524051
ACSP50_1353		haloalkane dehalogenase	7.84912	-0.876582	1.19762	1		8.36539	-0.228134	0.911896	1
ACSP50_1354		amine oxidase	9.43375	-0.330113	0.538349	1		9.24968	-0.406764	0.327859	1
ACSP50_1355		membrane protein	8.73042	-0.40174	0.543258	1		8.56389	-0.266449	0.454638	1
ACSP50_1356		transcriptional repressor	8.5948	-0.438374	0.469176	1		9.16655	-0.60548	0.244016	0.000438822
ACSP50_1357		putative ArsR-family transcriptional regulator	9.35691	-0.495581	0.472631	1		9.58222	-0.674163	0.317539	0.00321908
ACSP50_1358		ABC transporter	10.0229	-0.818351	0.398382	0.00486076		10.517	-0.771105	0.209245	2.00858e-06
ACSP50_1359		ABC transporter	9.70275	-0.890887	0.19538	9.57379e-08		10.0676	-0.687857	0.291007	0.000823978
ACSP50_1361		ABC transporter substrate-binding protein	10.377	-0.555719	0.649114	1		10.5202	-0.43997	0.396939	1
ACSP50_1362		hypothetical protein	9.35792	-0.374664	0.59373	1		9.3521	0.104108	0.348464	1
ACSP50_1363		antibiotic biosynthesis monooxygenase	10.0465	0.00482104	0.491371	1		10.222	0.00245107	0.179231	1
ACSP50_1364		hypothetical protein	10.053	-0.118173	0.568692	1		10.3644	0.260429	0.362191	1
ACSP50_1365		glycine--tRNA ligase	11.1925	-0.351086	0.514778	1		11.5497	-0.0492501	0.306626	1
ACSP50_1366		extracellular protein	11.0394	-0.0601304	0.446282	1		11.1925	0.000169092	0.343119	1
ACSP50_1367		xanthine dehydrogenase	10.7592	0.22101	0.578327	1		10.5038	-0.0882565	0.363156	1
ACSP50_1368		tRNA-dihydrouridine synthase	9.69401	0.00176437	0.553235	1		9.20013	-0.0816347	0.242538	1
ACSP50_1369		hypothetical protein	8.38486	0.493895	0.567891	1		8.60438	0.50984	0.221999	0.00119356
ACSP50_1370		uncharacterized protein	7.16645	-0.193872	0.877615	1		13.2172	0.893019	0.159521	4.97573e-09
ACSP50_1371		hypothetical protein	7.61267	-0.0581415	0.687092	1		13.5321	0.870618	0.16133	8.48744e-09
ACSP50_1372		hypothetical protein	6.47973	0.362711	0.653702	1		11.2287	0.730543	0.273398	0.000165235
ACSP50_1373		hypothetical protein	7.26354	0.359413	0.798956	1		11.1384	0.71626	0.162859	1.62975e-07
ACSP50_1374		glyoxalase	9.42799	0.0532224	0.328327	1		9.62865	0.0167934	0.202466	1
ACSP50_1375		chemotaxis protein	7.34771	-0.0319951	0.408202	1		6.42078	-0.319788	0.27329	1
ACSP50_1376		deoxyguanosinetriphosphate triphosphohydrolase	7.10881	-0.0608436	0.483224	1		6.62932	0.24029	0.458473	1
ACSP50_1377		DNA primase	9.20623	0.230721	0.484523	1		9.17362	0.144826	0.169646	1
ACSP50_1378		uncharacterized protein	9.67271	0.247214	0.249426	1		9.56246	0.0347022	0.208591	1
ACSP50_1379		ABC transporter	8.83833	-0.013299	0.364345	1		9.29298	0.357456	0.357435	1
ACSP50_1380		ABC transporter	8.18832	-0.366397	0.385268	1		8.77814	0.174111	0.318555	1
ACSP50_1381		ABC transporter	9.11388	-0.352647	0.296696	1		9.74061	0.244907	0.266471	1
ACSP50_1382		ribonuclease BN	10.5773	-1.63074	0.320245	1.94317e-08		10.1741	-1.47179	0.288212	1.8918e-08
ACSP50_1383		hypothetical protein	8.12843	-0.296674	0.388627	1		8.37561	-0.165313	0.329993	1
ACSP50_1384		uncharacterized protein	11.7467	-0.330163	0.358051	1		11.6438	-0.70152	0.199785	3.95413e-06
ACSP50_1386		amine oxidase	10.2036	-0.48306	0.34828	0.42342		10.3391	-0.262025	0.295042	1
ACSP50_1387		hypothetical protein	10.3181	0.0863087	0.471911	1		10.4806	-0.228259	0.526394	1
ACSP50_1389		NERD nuclease	5.96977	0.0966447	0.238489	1		6.27124	0.516685	0.461332	1
ACSP50_1390		uncharacterized protein	9.47672	-0.490653	0.397216	1		9.51698	-0.377575	0.106908	3.64632e-06
ACSP50_1391		hypothetical protein	7.52339	-0.0896219	0.198457	1		7.70287	-0.0152405	0.289116	1
ACSP50_1392		toxin-antitoxin system; toxin component	10.0349	-0.295814	0.481189	1		10.3199	0.0715844	0.382015	1
ACSP50_1393		PHD family toxin-antitoxin system; antitoxin component	10.4139	-0.0576439	0.437192	1		10.8598	0.0651819	0.283876	1
ACSP50_1394		hypothetical protein	9.81771	0.240011	0.399907	1		9.45779	-0.0661495	0.191341	1
ACSP50_1395		hypothetical protein	8.76844	-0.133477	0.696557	1		8.54331	-0.144915	0.380271	1
ACSP50_1396		hypothetical protein	9.10593	0.261092	0.59433	1		8.73831	0.0628928	0.416773	1
ACSP50_1397		hypothetical protein	7.62986	0.322558	0.375829	1		6.4799	-0.206902	0.34861	1
ACSP50_1398		short-chain dehydrogenase	6.63746	-0.00303235	0.824521	1		6.66226	0.0634741	0.474093	1
ACSP50_1399		putative MerR-family transcriptional regulator	8.36547	0.457601	0.443147	1		7.68393	-0.0289739	0.341116	1
ACSP50_1400		uncharacterized protein	6.88919	0.223845	0.628656	1		6.74882	-0.239322	0.535511	1
ACSP50_1401		hypothetical protein	8.80923	0.648485	0.286743	0.00145177		8.72108	0.170199	0.263469	1
ACSP50_1402		hypothetical protein	7.4065	0.277039	0.493933	1		7.11833	0.245224	0.378011	1
ACSP50_1403		chitinase	7.40663	0.216371	0.634792	1		7.05635	0.184571	0.308424	1
ACSP50_1404		hypothetical protein	7.03067	-0.098015	0.818949	1		6.76648	0.385351	0.384939	1
ACSP50_1405		glycoside hydrolase	7.51316	0.515299	0.820675	1		7.00425	-0.313861	0.705917	1
ACSP50_1406		hypothetical protein	10.1383	0.268991	0.679424	1		9.27495	-0.0885909	0.307405	1
ACSP50_1407		hypothetical protein	7.47672	0.377381	0.79629	1		6.65834	0.185399	0.77088	1
ACSP50_1408		hypothetical protein	6.5523	0.534553	0.640811	1		6.59222	0.631856	0.844867	1
ACSP50_1409		hypothetical protein	6.25912	0.453808	0.647141	1		6.5871	0.0485516	0.476635	1
ACSP50_1410		PA-phosphatase	8.19598	-0.186356	0.725076	1		8.46335	0.175357	0.486438	1
ACSP50_1411		hypothetical protein	7.32787	0.448967	0.443887	1		6.33873	-0.190805	0.495741	1
ACSP50_1412		Biofilm dispersion protein bdlA	5.88534	0.965956	0.497616	1		5.53841	0.0121099	0.409527	1
ACSP50_1413		hypothetical protein	8.07724	-0.202356	0.639231	1		7.36544	-0.290899	0.781536	1
ACSP50_1414		hypothetical protein	7.32141	0.376863	0.56876	1		7.04577	0.0859105	0.43406	1
ACSP50_1415		hypothetical protein	7.36499	0.0936206	0.55574	1		7.31695	0.0797593	0.458927	1
ACSP50_1416		lipase	7.89731	0.302461	0.701228	1		8.7005	0.28845	0.251898	1
ACSP50_1417		MFS transporter	10.3636	0.766281	0.636512	1		10.1077	0.186288	0.407452	1
ACSP50_1418		aminoglycoside 3'-phosphotransferase	8.59978	0.457155	0.619497	1		7.96296	0.000371062	0.502647	1
ACSP50_1419		hypothetical protein	9.74519	0.176475	0.501379	1		10.9896	-0.0618487	0.409314	1
ACSP50_1420		radical SAM protein	10.5053	-0.0680172	0.29405	1		7.88145	-0.0464012	0.867985	1
ACSP50_1421		hypothetical protein	8.2564	-0.00693341	0.420223	1		8.59867	0.143161	0.321653	1
ACSP50_1422		Nephrocystin-3	10.5586	-0.190268	0.854011	1		10.7946	0.222197	0.706216	1
ACSP50_1423		hypothetical protein	10.0804	0.689183	0.576316	1		9.79945	-0.0967684	0.152012	1
ACSP50_1424		radical SAM protein	6.73748	0.121731	0.406617	1		6.34161	-0.282526	0.510547	1
ACSP50_1425		uncharacterized protein	6.75435	-0.37112	0.408583	1		7.53467	-0.214952	0.254767	1
ACSP50_1426		TIR domain-containing protein	7.26033	-0.452361	0.329469	0.469658		8.34789	0.0346252	0.469978	1
ACSP50_1427		putative ABC transporter-binding protein	7.22633	-0.0852564	0.567542	1		7.53146	-0.189072	0.396154	1
ACSP50_1428		hypothetical protein	8.11464	-0.187382	1.34633	1		7.10313	0.00013423	0.4851	1
ACSP50_1429		protein phosphatase	10.4726	-0.0914587	0.488011	1		10.5716	0.0921442	0.260582	1
ACSP50_1430		arginine--tRNA ligase	6.42973	-0.827392	NaN	NaN		6.47562	-0.347324	0.226678	1
ACSP50_1431	cpdB	5'-Nucleotidase; 2';3'-cyclic-nucleotide 2'-phosphodiesterase	10.9542	-0.310667	0.382532	1		11.6627	0.140086	0.317319	1
ACSP50_1432		hypothetical protein	8.77044	0.206832	0.335882	1		9.12702	0.0390666	0.191887	1
ACSP50_1433		MerR family transcriptional regulator	8.40911	0.218243	0.472487	1		9.00398	0.520151	0.233938	1
ACSP50_1434		serine/threonine protein kinase	11.5251	0.0427573	0.469217	1		11.2782	0.154052	0.433216	1
ACSP50_1435		hypothetical protein	10.374	-0.333731	0.631592	1		10.0181	-0.250868	0.245061	1
ACSP50_1436		uncharacterized protein	12.4133	-0.583246	0.612386	1		11.811	-0.671371	0.172147	0.0848515
ACSP50_1437		anti-anti-sigma factor	11.5831	0.470182	0.743049	1		11.1952	0.244684	0.436786	1
ACSP50_1438		5'/3'-nucleotidase SurE	8.08226	0.00997716	0.6356	1		7.57317	-0.119313	0.360455	1
ACSP50_1439		phosphofructokinase	8.03554	0.0201566	0.365447	1		7.95285	-0.0147567	0.467178	1
ACSP50_1440		hypothetical protein	9.44022	0.0181068	0.531192	1		8.90491	-0.139853	0.372993	1
ACSP50_1441		ATP-dependent DNA helicase	8.56098	0.175638	0.548941	1		8.68907	0.379654	0.372691	1
ACSP50_1442		alpha/beta hydrolase	10.0775	0.0798375	0.384609	1		9.74448	0.0153064	0.298211	1
ACSP50_1443		carbonic anhydrase	10.2624	-1.27315	0.350046	0.1366		10.5693	1.15149	0.360491	0.31025
ACSP50_1444		uncharacterized protein	14.1047	-0.167459	0.387446	1		14.4932	0.0990529	0.150033	1
ACSP50_1445		hypothetical protein	10.2797	-0.197262	0.950468	1		10.4234	0.160742	0.475058	1
ACSP50_1446		glycoside hydrolase family 3	10.5111	-0.183452	0.963166	1		9.86582	-0.253119	0.259325	1
ACSP50_1447		propionyl-CoA carboxylase subunit beta	8.18711	0.0361329	0.771774	1		8.46402	-0.0672682	0.352342	1
ACSP50_1448		beta-ketoacyl-[acyl-carrier-protein] synthase II	11.8259	0.223563	0.254168	1		12.5911	-0.0281555	0.25517	1
ACSP50_1449		acyl carrier protein	13.0394	0.228519	0.407467	1		13.2712	0.191267	0.30791	1
ACSP50_1450		3-oxoacyl-ACP synthase	10.2397	-0.72743	0.556667	1		11.7218	0.260635	0.34773	1
ACSP50_1451		ACP S-malonyltransferase	10.4101	-0.757685	0.592714	1		11.6639	0.202809	0.230359	1
ACSP50_1452		PucR family transcriptional regulator	8.95395	0.199599	0.35255	1		8.69396	-0.0931311	0.347798	1
ACSP50_1453		hypothetical protein	10.5777	0.147493	0.77451	1		10.2991	-0.145585	0.192583	1
ACSP50_1454		TetR family transcriptional regulator	8.34552	0.313586	0.334793	1		7.64178	-0.0072746	0.36455	1
ACSP50_1455		hypothetical protein	12.8469	0.0759756	0.21817	1		12.8181	-0.438006	0.128056	0.1999
ACSP50_1456		glutamate--tRNA ligase	10.6079	-0.478385	0.458072	1		11.1673	-0.032731	0.218584	1
ACSP50_1457		pyruvate dehydrogenase (acetyl-transferring); homodimeric type	12.6047	0.0867846	0.554345	1		13.4835	0.358312	0.246614	1
ACSP50_1458		hypothetical protein	8.30673	-0.210259	0.232474	1		8.82231	-0.00250691	0.262421	1
ACSP50_1459		transketolase	10.1095	-0.0593071	0.472728	1		10.5354	0.0689879	0.249142	1
ACSP50_1460		hypothetical protein	12.0405	0.170981	0.458232	1		12.7061	0.44109	0.206868	1
ACSP50_1461		peroxiredoxin	9.01602	-0.131834	0.197719	1		10.0199	0.105325	0.233048	1
ACSP50_1463		hypothetical protein	10.8423	0.177857	0.227821	1		10.7542	0.340279	0.343577	1
ACSP50_1464		hypothetical protein	8.52321	0.499054	0.32182	1		8.54094	0.369747	0.436636	1
ACSP50_1465		hypothetical protein	11.7547	0.172453	0.337828	1		10.8717	0.361896	0.394106	1
ACSP50_1466		DNA primase	7.46663	0.367624	0.6355	1		9.36888	0.419314	0.23174	1
ACSP50_1467		Putative HTH-type transcriptional regulatory protein	9.51751	-0.0403475	0.181532	1		11.8021	0.702947	0.293273	1
ACSP50_1468		flavoprotein	8.32971	-0.268414	0.415676	1		10.5095	0.603226	0.160919	0.10994
ACSP50_1469		Nif3-like dinuclear metal center hexameric protein	9.60253	-0.156181	0.468434	1		9.96983	0.157858	0.362557	1
ACSP50_1470		uncharacterized protein	9.87808	-0.32616	0.54318	1		9.99595	0.0431829	0.336556	1
ACSP50_1471		bifunctional RNase H/acid phosphatase	9.90701	-0.185562	0.279211	1		9.98827	-0.0390025	0.177308	1
ACSP50_1472		glycosyl hydrolase	6.9689	-0.777968	0.702637	1		7.77803	-0.00033339	0.379602	1
ACSP50_1473		hypothetical protein	9.56711	-0.582677	0.367443	1		10.6603	0.780249	0.247959	0.341322
ACSP50_1474		sodium:solute symporter	8.09364	-0.547032	0.289655	1		9.60505	0.833681	0.306059	0.84645
ACSP50_1475		hypothetical protein	9.08725	-0.0639576	0.309624	1		8.96839	0.163741	0.424541	1
ACSP50_1478		permease	9.92344	0.339675	0.398361	1		9.53261	-0.0670061	0.186781	1
ACSP50_1479		hypothetical protein	6.6996	0.318499	0.556053	1		6.9787	0.0210965	0.264412	1
ACSP50_1480		glyceraldehyde-3-phosphate dehydrogenase	8.65766	0.415866	0.283477	1		10.377	0.586122	0.168895	0.182056
ACSP50_1481		threonine dehydratase	8.43702	0.302064	0.336588	1		8.72597	0.285958	0.201708	1
ACSP50_1482		ABC-2 family transporter protein	6.42985	0.839414	0.924461	1		6.08699	0.174534	0.715905	1
ACSP50_1483		D-alanyl-D-alanine carboxypeptidase	6.54934	-0.245601	0.382948	1		6.83877	0.220006	0.391995	1
ACSP50_1484		methyltransferase type 11	8.01661	-1.01397	1.1764	1		8.71958	0.232953	0.367734	1
ACSP50_1485		aspartate-semialdehyde dehydrogenase	12.7674	-1.15123	0.528007	1		13.7186	0.178028	0.273021	1
ACSP50_1486		uncharacterized protein	10.3552	0.557295	0.268304	1		10.0073	0.23902	0.224079	1
ACSP50_1487		hypothetical protein	10.2232	-0.00536355	0.481084	1		9.15551	0.100108	0.430091	1
ACSP50_1488		ribonuclease II	9.7504	0.399459	0.47867	1		10.3317	1.02071	0.817518	1
ACSP50_1489		3-methyl-2-oxobutanoate hydroxymethyltransferase	13.5819	0.386441	0.316197	1		14.7417	1.91743	0.116731	4.52034e-06
ACSP50_1490		NAD+ synthase	9.54844	0.183251	0.137861	1		10.0547	0.401003	0.278457	1
ACSP50_1491		type I glutamate--ammonia ligase	10.763	0.270952	0.514783	1		11.1873	0.311597	0.22134	1
ACSP50_1492		membrane protein	9.94932	-0.0654091	0.403785	1		10.6012	0.330709	0.248214	1
ACSP50_1493		hypothetical protein	7.46158	-0.299395	0.57869	1		7.23993	0.128158	0.475781	1
ACSP50_1494		HTH-type 11 domain containing transcriptional regulator	6.40696	0.506765	1.06574	1		5.6535	-0.0442061	0.836143	1
ACSP50_1495		hypothetical protein	8.73247	-0.11002	0.49334	1		7.65339	-0.215887	0.57173	1
ACSP50_1496		glutamine amidotransferase	9.16595	-0.278263	0.213183	1		9.58545	-0.102226	0.274278	1
ACSP50_1497		bifunctional glutamine-synthetase adenylyltransferase/deadenyltransferase	9.0328	-0.544196	0.687402	1		8.90039	-0.361133	0.643402	1
ACSP50_1498		MarR family transcriptional regulator	10.039	0.676132	0.47228	1		9.374	0.0845372	0.28162	1
ACSP50_1499		hypothetical protein	10.438	1.35874	0.282311	0.584315		10.0365	0.287392	0.112978	1
ACSP50_1500		hypothetical protein	9.76934	0.0253221	0.263969	1		9.10818	-0.478724	0.174909	0.821707
ACSP50_1501		membrane protein	8.6086	-0.00628542	0.393478	1		8.13937	-0.647138	0.137508	0.0243791
ACSP50_1502		ABC transporter	9.42386	0.748703	1.47932	1		8.07535	0.620565	0.55387	1
ACSP50_1503		SARP family transcriptional regulator	7.8113	0.462547	0.592369	1		7.92072	0.487204	0.496384	1
ACSP50_1504		hypothetical protein	6.81912	-0.0817755	1.09137	1		6.86281	0.208974	0.546067	1
ACSP50_1505		type I glutamate--ammonia ligase	12.3762	-0.475362	0.532955	1		12.7563	-0.445326	0.285836	1
ACSP50_1506		transporter	8.20718	0.495799	0.391191	1		8.21988	-0.120226	0.237399	1
ACSP50_1507		hypothetical protein	10.392	0.170048	0.447121	1		10.4613	0.403341	0.105293	0.0954194
ACSP50_1508		hypothetical protein	10.3825	0.0937189	0.495805	1		10.9036	0.536291	0.461999	1
ACSP50_1509		uncharacterized protein	13.6594	0.220877	0.301023	1		14.035	0.215285	0.127218	1
ACSP50_1510		uncharacterized protein	12.672	-0.00657436	0.795254	1		12.8656	0.575452	0.447401	1
ACSP50_1511		DNA-binding protein	11.5199	0.273102	0.405297	1		11.8351	0.402165	0.197324	1
ACSP50_1512		hypothetical protein	10.0333	0.165162	0.604465	1		10.5618	0.314457	0.493039	1
ACSP50_1513		hypothetical protein	9.10349	0.0302764	0.493984	1		8.80421	0.0963379	0.371592	1
ACSP50_1514		hypothetical protein	9.21317	-0.0170693	0.292027	1		9.13849	-0.275913	0.230826	1
ACSP50_1515		hypothetical protein	7.69203	-0.060577	0.629111	1		7.13961	-0.305222	0.53334	1
ACSP50_1516		hypothetical protein	11.2373	0.0800466	0.181119	1		11.3231	0.121472	0.243878	1
ACSP50_1517		hypothetical protein	10.6309	0.0514652	0.610487	1		10.6414	0.275423	0.307287	1
ACSP50_1518		uncharacterized protein	9.74351	0.0323989	0.20905	1		10.071	0.127255	0.167536	1
ACSP50_1519		DNA-directed RNA polymerase subunit beta'	8.90369	0.139813	0.279954	1		8.8765	0.0716787	0.230446	1
ACSP50_1520		hypothetical protein	10.3822	0.0214549	0.155347	1		10.1633	-0.137542	0.194317	1
ACSP50_1521		hypothetical protein	8.13541	0.29813	0.432507	1		8.48533	-0.0349566	0.304571	1
ACSP50_1522		hypothetical protein	8.78103	0.367678	0.222085	1		8.59807	0.197496	0.189518	1
ACSP50_1523		hypothetical protein	10.9571	0.0733557	0.423383	1		11.264	0.04182	0.364137	1
ACSP50_1524		furin	10.1434	0.386062	0.369176	1		10.1374	-0.192772	0.237801	1
ACSP50_1525		type VII secretion protein EccB	9.99471	0.231792	0.395617	1		10.1088	0.139696	0.275161	1
ACSP50_1526		type VII secretion integral membrane protein EccD	10.7261	-0.0874269	0.417862	1		10.569	-0.0755516	0.217352	1
ACSP50_1527		type VII secretion protein EccC	9.35537	-0.179968	0.300519	1		9.89423	0.171408	0.306226	1
ACSP50_1528		serine/threonine protein phosphatase	7.31319	-0.155878	0.689414	1		6.94896	0.108327	0.628504	1
ACSP50_1529		uncharacterized protein	9.41525	-0.0126987	0.426899	1		9.8681	0.481124	0.570303	1
ACSP50_1530		Otogelin	10.3328	0.274181	0.141947	1		10.5896	0.21378	0.149597	1
ACSP50_1531		ATPase	9.83219	0.244531	0.427827	1		9.71437	0.0765546	0.227918	1
ACSP50_1532		translation initiation factor IF-2	10.3845	0.344893	0.307898	1		10.1799	0.0600135	0.254959	1
ACSP50_1533		uncharacterized protein	12.5924	0.266148	0.470581	1		12.54	0.332457	0.287282	1
ACSP50_1534		hypothetical protein	10.271	0.0840057	0.214642	1		13.3918	3.58058	0.172979	1
ACSP50_1535		putative LuxR-family transcriptional regulator	8.77375	0.212731	0.309615	1		10.553	2.57053	0.696886	0.122184
ACSP50_1536		hypothetical protein	8.4662	0.236445	0.68954	1		8.68326	1.42522	0.886565	1
ACSP50_1537		lipoyl synthase	12.1494	0.728593	0.295559	1		12.5599	0.683796	0.189648	0.141901
ACSP50_1538		aspartate--tRNA(Asn) ligase	6.83168	-0.531403	1.00589	1		8.16888	0.233491	0.286599	1
ACSP50_1539		hypothetical protein	8.47725	0.143113	0.546422	1		8.39703	0.250678	0.287101	1
ACSP50_1540		lipoate--protein ligase B	10.8458	0.0973626	0.323127	1		11.1766	0.223902	0.169741	1
ACSP50_1541		uncharacterized protein	9.78832	-0.327351	0.366929	1		9.46475	-0.0566954	0.200054	1
ACSP50_1542		epimerase	9.94034	-0.0926355	0.353916	1		10.1204	-0.00795882	0.195838	1
ACSP50_1544		dihydrolipoyl dehydrogenase	12.7298	-0.235339	0.295598	1		12.897	0.0878758	0.261854	1
ACSP50_1545		hypothetical protein	9.81844	0.59349	0.281161	1		9.85487	0.214688	0.225364	1
ACSP50_1546		leucyl aminopeptidase	9.75189	-0.0605264	0.396601	1		9.74598	-0.0975243	0.397963	1
ACSP50_1547		glycine cleavage system protein T	9.13526	-0.198328	0.231208	1		9.41243	0.144241	0.244573	1
ACSP50_1548		cobalamin synthase	7.93568	0.594727	0.639626	1		8.02593	-0.197337	0.251737	1
ACSP50_1549		cobalamin biosynthesis protein	11.4452	-0.118663	0.777864	1		11.2258	-0.28122	0.650896	1
ACSP50_1550		hypothetical protein	11.3225	-0.0736871	0.164744	1		11.3421	-0.0613412	0.138159	1
ACSP50_1551		membrane protein	11.7078	-0.352391	0.378119	1		12.1213	-0.0253082	0.390547	1
ACSP50_1552		aldo/keto reductase	8.25731	-0.692016	0.87206	1		9.88828	1.16497	0.400797	0.564401
ACSP50_1553		uncharacterized protein	9.42436	0.324367	0.218852	1		9.05018	-0.268907	0.222749	1
ACSP50_1554		hypothetical protein	8.8981	0.223975	0.330212	1		8.5936	-0.353172	0.437647	1
ACSP50_1555		membrane protein	8.7332	-0.31649	0.984963	1		8.29791	-0.177351	0.550569	1
ACSP50_1556		ABC transporter permease	8.7768	-0.230625	0.627799	1		8.74306	-0.173736	0.334675	1
ACSP50_1557		methionine ABC transporter ATP-binding protein	6.33719	0.147067	1.18486	1		6.79427	-0.241463	0.498508	1
ACSP50_1558	bglA_1	Beta-glucanase precursor	6.89481	0.443603	0.593669	1		6.67293	0.022316	0.465897	1
ACSP50_1559		uncharacterized protein	10.5599	0.160008	0.271857	1		10.8972	0.0876393	0.253015	1
ACSP50_1560		UDP-N-acetylglucosamine 1-carboxyvinyltransferase	10.7637	-0.302504	0.428042	1		10.7082	0.069571	0.297306	1
ACSP50_1561		quinolinate synthetase	11.9129	0.301629	0.213702	1		12.4317	0.421826	0.310925	1
ACSP50_1562		hypothetical protein	8.19155	-0.112982	0.244469	1		8.42106	-0.0331957	0.269106	1
ACSP50_1563		uncharacterized protein	13.0376	-0.0547813	0.790595	1		13.6542	0.619634	0.227759	0.852861
ACSP50_1564		ribokinase	10.1426	0.0708434	0.254438	1		10.39	-0.148872	0.127637	1
ACSP50_1565		adenylate cyclase	11.0243	0.0210515	0.584857	1		10.9801	-0.128198	0.53715	1
ACSP50_1566		SirA-like protein	8.37715	0.14104	0.330903	1		8.73651	-0.0158943	0.228555	1
ACSP50_1567		aminotransferase V	8.06483	0.36648	0.423876	1		7.97764	0.0967644	0.280641	1
ACSP50_1568	ctaC	cytochrome c oxidase subunit II	13.1436	0.212657	0.452695	1		13.124	-0.14033	0.308626	1
ACSP50_1569	ctaF	cytochrome c oxidase; subunit IV	12.6729	0.116851	0.420166	1		12.8518	-0.156441	0.191704	1
ACSP50_1570		hypothetical protein	13.6118	0.394556	0.190165	1		12.9269	0.0580692	0.147422	1
ACSP50_1571		anthranilate phosphoribosyltransferase	10.4792	0.00238102	0.521641	1		10.5999	-0.0944111	0.225951	1
ACSP50_1572		transcriptional regulatory protein ompR	12.1251	-0.561012	0.508301	1		12.5965	0.12683	0.515028	1
ACSP50_1573		cytochrome c oxidase assembly protein	9.9311	0.23867	0.406377	1		9.887	0.526735	0.384507	1
ACSP50_1574	ctaE	cytochrome c oxidase subunit III	14.5421	0.0854253	0.330217	1		14.9089	0.422862	0.232857	1
ACSP50_1575	qcrC	ubiquinol-cytochrome c reductase; cytochrome c subunit	14.1882	0.0957633	0.297291	1		14.2541	0.289191	0.255163	1
ACSP50_1576	qcrA	ubiquinol-cytochrome c reductase; iron-sulfur subunit	14.0123	-0.11411	0.443772	1		14.052	0.209058	0.322638	1
ACSP50_1577	qcrB	ubiquinol-cytochrome c reductase; cytochrome b subunit	13.101	0.0715376	0.502251	1		13.2902	0.342826	0.217598	1
ACSP50_1578		PaaX family transcriptional regulator	7.03677	0.133968	0.277435	1		7.2624	0.0991241	0.304885	1
ACSP50_1579		GCN5 family acetyltransferase	6.56115	0.566994	0.657322	1		6.7271	0.568206	0.616962	1
ACSP50_1580		hydrolase	7.0293	0.425346	0.361886	1		6.66828	-0.662402	0.319183	1
ACSP50_1581		AsnC family transcriptional regulator	10.6306	0.17381	0.390467	1		10.4766	-0.0431034	0.181961	1
ACSP50_1582		nucleotidyltransferase	8.98059	0.482898	0.145806	0.251222		8.70735	-0.0293601	0.163028	1
ACSP50_1583		NUDIX hydrolase	11.5705	0.233219	0.249239	1		11.4392	0.181175	0.221584	1
ACSP50_1584		GTP diphosphokinase	9.30677	-0.204998	0.780273	1		10.0913	0.500959	0.307557	1
ACSP50_1585		endonuclease	7.64596	0.868012	0.52057	1		6.97618	0.295679	0.914792	1
ACSP50_1586		hypothetical protein	9.95987	-0.233524	0.56732	1		10.0583	-0.315238	0.604338	1
ACSP50_1587		hypothetical protein	9.06802	-0.0291936	0.26536	1		8.43021	0.256163	0.602171	1
ACSP50_1588		peptidase	11.1455	-0.078224	0.227023	1		11.1649	0.104231	0.251734	1
ACSP50_1589		glycosyl transferase family 1	8.12376	-0.509845	0.577309	1		8.62621	-0.0264137	0.231306	1
ACSP50_1590		hypothetical protein	9.71335	-0.0972709	1.08436	1		10.218	-0.289612	0.484213	1
ACSP50_1591		ABC transporter ATP-binding protein	8.02659	0.0839153	0.762107	1		7.68502	0.486963	0.447328	1
ACSP50_1592		thiol reductase thioredoxin	8.08726	0.396015	0.48131	1		8.34853	0.502398	0.299408	1
ACSP50_1593		MFS transporter	13.0668	0.0727314	0.389195	1		10.8109	-0.114724	0.573951	1
ACSP50_1594		MarR family transcriptional regulator	6.73081	0.436694	0.35978	1		7.06291	-0.00310012	0.47611	1
ACSP50_1595		membrane protein	7.98311	-0.379261	0.456903	1		9.13567	1.07653	0.382958	0.695612
ACSP50_1596		two-component system response regulator receiver	11.0856	-0.20234	0.241822	1		11.5814	0.141979	0.177276	1
ACSP50_1597		two-component system sensor kinase	9.13638	-0.151026	0.402954	1		9.29268	0.169572	0.401391	1
ACSP50_1598		cyclase	11.3479	0.402716	0.34327	1		10.9282	0.20277	0.196233	1
ACSP50_1599		Pecanex-like protein 3	11.5974	-0.116048	0.418446	1		11.0848	0.148335	0.197842	1
ACSP50_1600		glucokinase	11.274	0.441976	0.279024	1		10.7776	-0.148194	0.256412	1
ACSP50_1601		endonuclease	8.49279	-0.0435945	0.708135	1		8.56791	0.0076248	0.165726	1
ACSP50_1602		monooxygenase	7.221	-0.0701523	0.298105	1		7.36788	-0.281281	0.351979	1
ACSP50_1603		alpha/beta hydrolase	7.88956	0.0998609	0.525106	1		8.32065	-0.363803	0.249468	1
ACSP50_1604		trehalose-6-phosphate synthase	9.85489	-0.122588	0.800555	1		9.06377	0.069016	0.241647	1
ACSP50_1605		uncharacterized protein	10.7495	0.481725	0.354503	1		11.2358	0.271278	0.216072	1
ACSP50_1606		1-acyl-sn-glycerol-3-phosphate acyltransferase	9.48914	0.163891	0.683969	1		9.55604	-0.0332468	0.474657	1
ACSP50_1607		Crp/FNR family transcriptional regulator	9.37572	0.429919	0.205193	1		9.9284	-0.139525	0.113956	1
ACSP50_1608		homoserine kinase	7.52509	0.584265	0.449477	1		6.51223	0.387827	0.403472	1
ACSP50_1609		uncharacterized protein	9.59801	0.617146	0.267674	1		9.54781	-0.271708	0.236877	1
ACSP50_1610		putative TetR-family transcriptional regulator	7.73622	0.451982	0.498888	1		8.01746	-0.115703	0.275829	1
ACSP50_1611		multidrug MFS transporter	8.9098	-0.203849	0.863104	1		9.21004	0.692548	0.330058	1
ACSP50_1612	pfkA	6-phosphofructokinase	12.1062	-0.0235847	0.40931	1		12.4185	-0.410108	0.220243	1
ACSP50_1613		pyrroline-5-carboxylate reductase	10.0739	-0.207634	0.616091	1		10.0927	-0.0826146	0.369944	1
ACSP50_1614		hypothetical protein	8.36612	0.217203	0.168409	1		8.64669	0.0185915	0.229151	1
ACSP50_1615		amino acid oxidase	8.66123	0.0736433	0.413089	1		8.74904	0.433574	0.303058	1
ACSP50_1616		hypothetical protein	8.86092	0.20025	0.265119	1		9.63684	0.145448	0.412468	1
ACSP50_1617		hypothetical protein	6.44105	0.127158	0.627847	1		7.11411	0.28472	0.576237	1
ACSP50_1618		hypothetical protein	8.7296	-0.417041	0.725965	1		8.5845	-0.252356	0.489459	1
ACSP50_1619		DNA-binding protein	9.3212	0.106426	0.184085	1		9.32274	0.0971363	0.243326	1
ACSP50_1620		uncharacterized protein	8.85097	-0.293608	0.799039	1		8.77209	0.269729	0.343689	1
ACSP50_1621		hypothetical protein	7.74672	0.559387	0.231835	1		8.92442	0.989276	0.281031	0.165946
ACSP50_1622		glutathione peroxidase	8.13849	0.0654723	1.00014	1		8.92839	1.59147	0.427613	0.115256
ACSP50_1623		chitinase	6.0706	0.979453	1.1997	1		5.8845	-0.0933225	0.542922	1
ACSP50_1624		3-deoxy-7-phosphoheptulonate synthase	10.012	0.0125908	0.280673	1		10.6593	0.200345	0.235061	1
ACSP50_1625		threonine aldolase	9.07481	-0.179121	0.411671	1		9.74314	0.0760538	0.230566	1
ACSP50_1626		Hepatocyte growth factor receptor	9.59056	0.895767	1.41948	1		6.59754	0.0680041	0.690254	1
ACSP50_1627		Fibrocystin-L	10.1147	0.295512	1.15574	1		8.95713	0.029863	0.574907	1
ACSP50_1628		endonuclease IV	9.06388	-0.262911	0.892795	1		9.60143	0.0569015	0.335217	1
ACSP50_1629		serine/threonine protein kinase	10.2479	0.087722	0.43902	1		10.2536	0.178245	0.475804	1
ACSP50_1630		hypothetical protein	8.4176	0.170001	0.765897	1		8.31388	0.0883654	0.506739	1
ACSP50_1631		transcriptional regulator	9.49047	-0.0461204	0.360893	1		9.67227	-0.349519	0.230071	1
ACSP50_1632		lycopene cyclase	11.5608	-0.0168169	0.724063	1		11.5295	-0.472785	0.397374	1
ACSP50_1633		lycopene cyclase	8.30743	-0.109032	0.433327	1		8.5096	-0.451469	0.329109	1
ACSP50_1634		polyprenyl synthetase	8.41699	0.367068	0.219743	1		8.33737	-0.0986507	0.0940393	1
ACSP50_1635		5;10-methylenetetrahydrofolate reductase	8.22075	-0.126055	0.455858	1		8.55229	0.000695871	0.169028	1
ACSP50_1636		CDP-alcohol phosphatidyltransferase	7.80182	-0.332613	0.562497	1		7.38154	-0.203493	0.412994	1
ACSP50_1637		HNH endonuclease	8.88727	-0.82947	0.64221	1		10.2224	-0.020891	0.263775	1
ACSP50_1638		serine hydrolase	7.45536	-0.788256	0.645622	1		8.84455	0.240361	0.387513	1
ACSP50_1639		mandelate racemase	7.99394	-0.540509	0.608493	1		8.15376	0.324804	0.430759	1
ACSP50_1640		hypothetical protein	7.92856	0.240463	0.483463	1		7.45575	-0.00475192	0.468985	1
ACSP50_1641		Tetracycline repressor protein class A	9.16023	0.0334037	0.659057	1		8.4197	0.266928	0.847934	1
ACSP50_1642		hypothetical protein	7.8431	0.121265	0.309549	1		7.46225	-0.132841	0.350986	1
ACSP50_1643		MFS transporter	8.63976	0.188459	0.30686	1		6.90813	-0.125853	0.632166	1
ACSP50_1644		hypothetical protein	6.86466	0.858665	0.356615	1		6.71813	0.259803	0.213493	1
ACSP50_1645		TetR family transcriptional regulator	6.88439	0.143647	0.827636	1		6.82946	-0.0213343	0.336358	1
ACSP50_1646		phzA/B-like protein	9.72623	-0.0423316	0.286673	1		9.68754	0.128238	0.161489	1
ACSP50_1647	sdhB	Succinate dehydrogenase; iron-sulfur subunit	11.8758	0.584839	0.347327	1		12.3918	0.177695	0.211167	1
ACSP50_1648	sdhA	Succinate dehydrogenase; flavoprotein subunit	11.8054	0.32954	0.682188	1		12.1266	0.405718	0.367035	1
ACSP50_1649	sdhC	Succinate dehydrogenase; cytochrome b-556 subunit	12.9545	0.454059	0.286198	1		13.2338	0.151801	0.200904	1
ACSP50_1650		LysR-family transcriptional regulator	8.56604	-0.131498	0.469028	1		7.80342	-0.0866205	0.385576	1
ACSP50_1651		methyltransferase type 11	8.0531	-0.110053	0.545434	1		8.1525	-0.0835018	0.339292	1
ACSP50_1652		hypothetical protein	8.67505	0.340373	0.420443	1		8.84978	0.71181	0.554702	1
ACSP50_1653		phytoene desaturase	7.25614	0.248134	0.319584	1		7.41652	-0.0957899	0.235311	1
ACSP50_1654		glycosyl transferase	7.1943	0.202025	0.526421	1		6.08056	-0.616506	0.6069	1
ACSP50_1655		hypothetical protein	7.2455	-0.406657	0.408165	1		7.94167	-0.63154	0.230035	0.806388
ACSP50_1656		GCN5 family acetyltransferase	8.42165	-0.182262	0.456619	1		8.64003	-0.187255	0.309548	1
ACSP50_1657		monooxygenase	8.62058	-0.259131	0.47467	1		8.41716	-0.194347	0.240753	1
ACSP50_1658		short-chain dehydrogenase	9.20152	0.0264118	0.369989	1		9.37649	-0.157846	0.178007	1
ACSP50_1659		amino acid transporter	8.12578	0.0100332	0.623859	1		7.82665	0.12084	0.623554	1
ACSP50_1660		membrane protein	9.91185	-0.133697	0.692276	1		9.30347	-0.104517	0.390321	1
ACSP50_1661		transcriptional regulator	7.20456	0.130178	0.58164	1		6.84097	-0.0976639	0.382968	1
ACSP50_1662		hypothetical protein	7.80467	0.85606	0.929842	1		7.26172	0.312786	0.32474	1
ACSP50_1663		chromosome partition protein smc	11.0578	0.453405	0.719593	1		10.4699	-0.131398	0.455054	1
ACSP50_1664		hypothetical protein	11.3703	0.213734	0.282324	1		10.6398	-0.0972683	0.221752	1
ACSP50_1665		DNA repair protein	13.8764	0.257022	1.37092	1		13.5787	-0.0651684	0.88317	1
ACSP50_1666		error-prone DNA polymerase	6.57803	0.4187	0.644705	1		6.61954	-0.0314439	0.812705	1
ACSP50_1667		serine protease	8.88235	-0.635803	0.469201	1		8.08874	-0.505285	0.63184	1
ACSP50_1668		methyltransferase type 12	10.3139	-0.174884	0.262944	1		10.2971	-0.0346745	0.242835	1
ACSP50_1669		nucleotide pyrophosphatase	8.10867	-0.764289	1.01434	1		8.13884	-0.783157	0.875386	1
ACSP50_1670		uncharacterized protein	12.6221	0.653633	0.0973056	0.0021961		12.5225	0.332356	0.137947	1
ACSP50_1671		transglutaminase	11.4765	0.383983	0.349703	1		11.4236	0.437707	0.338219	1
ACSP50_1672		membrane protein	10.6402	-0.0770288	0.620182	1		10.6441	0.0474767	0.458298	1
ACSP50_1673		ATPase	11.6344	0.216099	0.572461	1		11.7241	0.413633	0.340122	1
ACSP50_1674		leucine--tRNA ligase	10.7453	0.254015	0.378758	1		11.0316	-0.0383558	0.290776	1
ACSP50_1675		hypothetical protein	11.3748	0.119204	0.11961	1		11.4364	-0.326989	0.129503	1
ACSP50_1676		glutamine amidotransferase	11.353	-0.058888	0.302992	1		11.376	-0.200452	0.117634	1
ACSP50_1677		UDP-N-acetylmuramate--L-alanine ligase	11.3043	0.0728241	0.186636	1		11.2232	-0.329706	0.168586	1
ACSP50_1678		peptidase	10.6518	-1.58335	0.2979	0.0108423		14.4234	-0.420058	0.257957	1
ACSP50_1679		division/cell wall cluster transcriptional repressor MraZ	13.912	0.332931	0.346493	1		13.768	0.13642	0.179193	1
ACSP50_1680		16S rRNA (cytosine(1402)-N(4))-methyltransferase	11.1566	0.624525	0.100095	0.00363759		11.1411	0.0127489	0.285243	1
ACSP50_1681		hypothetical protein	11.9376	-0.147311	0.830948	1		11.9667	0.0995175	0.220832	1
ACSP50_1682	spoVD	Sporulation-specific penicillin-binding protein	9.9164	0.0538904	0.399692	1		9.85046	0.167456	0.411124	1
ACSP50_1683		UDP-N-acetylmuramoyl-L-alanyl-D-glutamate--2; 6-diaminopimelate ligase	10.0742	-0.0251179	0.382449	1		9.80994	-0.253941	0.498806	1
ACSP50_1684		UDP-N-acetylmuramoyl-tripeptide--D-alanyl-D- alanine ligase	9.41752	-0.0910226	0.400295	1		9.53841	-0.364064	0.237625	1
ACSP50_1686		cell cycle protein	9.54734	-0.275425	0.339737	1		9.51146	-0.0298498	0.186506	1
ACSP50_1687		UDP-N-acetylglucosamine--N-acetylmuramyl- (pentapeptide) pyrophosphoryl-undecaprenol N-acetylglucosamine transferase	11.0338	0.212431	0.210376	1		10.9111	-0.122755	0.243759	1
ACSP50_1688		UDP-N-acetylmuramate--L-alanine ligase	10.2834	0.0596034	0.144066	1		10.1569	-0.267693	0.186597	1
ACSP50_1689		peptidase S33	10.1996	0.00876437	0.20046	1		10.3134	0.0011987	0.27144	1
ACSP50_1690		cell division protein FtsZ	11.3745	-0.177792	0.704078	1		11.2938	0.179713	0.32065	1
ACSP50_1691		YggS family pyridoxal phosphate enzyme	9.94677	-0.10314	0.639815	1		10.1075	0.0115399	0.292179	1
ACSP50_1692		cell division protein SepF	11.9065	-0.00741339	0.622894	1		12.2685	0.290983	0.396873	1
ACSP50_1693		uncharacterized protein	12.1223	0.0726492	0.261459	1		12.7895	0.289285	0.195398	1
ACSP50_1694		cell division protein DivIVA	12.7621	0.18807	0.116597	1		13.1888	0.217432	0.190243	1
ACSP50_1695		uncharacterized protein	10.9502	0.27025	0.157287	1		11.0543	0.0425137	0.142593	1
ACSP50_1696		hypothetical protein	12.6186	-0.233369	0.617442	1		11.8577	0.102982	0.323272	1
ACSP50_1697		conjugal transfer protein TraR	10.9821	0.0588262	0.387488	1		11.1594	-0.0216625	0.263354	1
ACSP50_1698		signal peptidase II	11.5614	0.376368	0.179705	1		11.3775	-0.104151	0.137686	1
ACSP50_1699		RNA pseudouridine synthase	10.2747	0.162598	0.483878	1		10.2618	0.13287	0.350215	1
ACSP50_1700		hypothetical protein	8.01279	0.3784	0.27469	1		8.33823	-0.0402763	0.195762	1
ACSP50_1701		ATPase	9.7479	0.13292	0.204606	1		9.42453	0.260453	0.329194	1
ACSP50_1702		DNA polymerase III subunit alpha	10.177	0.111392	0.507183	1		10.1814	0.215237	0.405786	1
ACSP50_1703		hypothetical protein	8.79378	0.0616548	0.268162	1		8.62021	-0.162125	0.235347	1
ACSP50_1704		peptidase S16	9.24538	-0.023617	0.191355	1		9.64402	0.0204185	0.240779	1
ACSP50_1705		histidinol dehydrogenase	10.5946	0.116887	0.268175	1		10.5247	-0.125089	0.161139	1
ACSP50_1706		histidinol-phosphate transaminase	10.0888	-0.163409	0.784541	1		10.5269	-0.0141602	0.232156	1
ACSP50_1707		imidazoleglycerol-phosphate dehydratase	9.71042	-0.0881062	0.67433	1		10.0005	0.059234	0.522761	1
ACSP50_1708		imidazole glycerol phosphate synthase subunit HisH	10.1982	0.174705	0.275101	1		10.3178	-0.174728	0.225921	1
ACSP50_1709		hypothetical protein	8.92824	-0.298523	0.42297	1		9.22185	-0.188265	0.447649	1
ACSP50_1710		bifunctional 1-(5-phosphoribosyl)-5-((5- phosphoribosylamino)methylideneamino)imidazole-4- carboxamide isomerase/phosphoribosylanthranilate isomerase PriA	10.8015	-0.0188216	0.719185	1		10.8802	-0.364357	0.249718	1
ACSP50_1711		imidazole glycerol phosphate synthase cyclase subunit	9.76232	0.12593	0.327041	1		9.48094	-0.226308	0.319744	1
ACSP50_1712		hypothetical protein	9.98017	0.459064	0.264632	1		10.1867	0.388217	0.269114	1
ACSP50_1713		hypothetical protein	8.83624	0.267952	0.226799	1		8.62284	-0.298652	0.418091	1
ACSP50_1714		glyoxalase	7.55061	0.0874984	0.707137	1		6.34182	-0.26406	0.971983	1
ACSP50_1715		GntR family transcriptional regulator	8.35973	0.432685	0.215091	1		8.73808	0.315107	0.13407	1
ACSP50_1716		membrane protein	6.48322	0.228002	0.554265	1		6.7363	-0.413513	0.360377	1
ACSP50_1717		AMP-dependent synthetase	8.69613	0.153551	1.25294	1		8.65417	0.910284	0.472572	1
ACSP50_1718		PfkB domain-containing protein	10.0076	0.963263	0.16828	0.00654401		9.38763	0.230204	0.160402	1
ACSP50_1719		hypothetical protein	9.18787	0.836914	0.472323	1		9.63934	1.02217	0.361413	1
ACSP50_1720		GntR family transcriptional regulator	7.39267	0.0702054	0.391921	1		6.41308	0.427331	0.465316	1
ACSP50_1721	yjeH	Inner membrane protein YjeH	8.50238	-0.35769	0.901345	1		8.66818	0.0911334	0.319174	1
ACSP50_1722		TIGR03085 family protein	9.14139	-0.380397	0.303928	1		9.94633	0.971533	0.237403	0.0618025
ACSP50_1723		ABC transporter permease	9.605	0.173156	0.533896	1		8.49832	0.784929	0.343204	1
ACSP50_1724		multidrug ABC transporter ATP-binding protein	9.04681	0.468609	0.268905	1		7.96868	0.95182	0.255817	0.115455
ACSP50_1725		30S ribosomal protein S4	8.92193	0.815641	0.864829	1		8.18799	1.1069	0.497421	1
ACSP50_1726		DUF2470 domain-containing protein	9.28929	0.925906	0.39839	1		8.98615	0.928099	0.519666	1
ACSP50_1727		polycystic kidney disease 1-like 3	10.8425	0.181336	0.251226	1		11.1852	0.106671	0.151843	1
ACSP50_1728		phosphoribosyl-AMP cyclohydrolase	11.1845	0.40798	0.826761	1		10.9758	0.276457	0.367814	1
ACSP50_1729		anthranilate synthase component I	9.1859	0.440928	0.353422	1		9.24574	0.0531634	0.317904	1
ACSP50_1730		hypothetical protein	10.1703	0.287056	0.522051	1		10.1807	-0.060116	0.251651	1
ACSP50_1731		hypothetical protein	10.6972	0.231557	0.232625	1		10.9738	-0.189825	0.308918	1
ACSP50_1732		indole-3-glycerol-phosphate synthase	12.3697	-0.129053	0.424775	1		12.3217	0.0555383	0.198646	1
ACSP50_1733		tryptophan synthase subunit beta	11.5456	-0.0924853	0.276485	1		11.7215	-0.165488	0.128635	1
ACSP50_1734		tryptophan synthase subunit alpha	11.6038	0.0778892	0.271816	1		11.8398	0.0141472	0.169089	1
ACSP50_1735		pyridoxamine 5'-phosphate oxidase	8.89054	-0.257937	0.447605	1		9.29538	-0.354302	0.215491	1
ACSP50_1736	lgt	Prolipoprotein diacylglyceryl transferase	10.5055	0.156918	0.186381	1		10.6373	-0.191835	0.288835	1
ACSP50_1737		FAD-binding monooxygenase	9.06454	-0.011784	0.282278	1		8.90465	-0.2345	0.183202	1
ACSP50_1738		acetyltransferase	10.7625	-0.11583	0.473838	1		10.7958	0.0125844	0.330493	1
ACSP50_1739		glutamate synthase	12.3874	0.357361	0.28216	1		12.7587	0.0920723	0.186305	1
ACSP50_1740	gltD	dihydropyrimidine dehydrogenase subunit A	12.1201	0.458392	0.426295	1		12.4638	-0.10813	0.208824	1
ACSP50_1741		pyruvate kinase	12.2095	-0.20945	0.315995	1		12.7742	0.00252268	0.203673	1
ACSP50_1742		acyl-CoA thioesterase II	10.7441	-0.236496	0.249441	1		11.1959	-0.286167	0.229615	1
ACSP50_1743		hypothetical protein	8.76624	0.0223171	0.235922	1		7.95625	0.0403292	0.22077	1
ACSP50_1745		response regulator receiver/ANTAR domain-containing protein	10.7007	0.0408086	0.515471	1		10.6396	0.182558	0.213154	1
ACSP50_1746	livE	ABC-type BCAA transporter; substrate-binding lipoprotein	12.3399	-0.701307	0.478206	1		12.5636	0.0424054	0.382594	1
ACSP50_1747	livG	ABC-type BCAA transporter; permease component	11.5474	-0.285483	0.17871	1		11.615	-0.0817747	0.186776	1
ACSP50_1748	livM	ABC-type BCAA transporter; permease component	11.5497	-0.395595	0.20536	1		11.4336	0.0170656	0.201615	1
ACSP50_1749	livH	ABC-type transporter; ATPase component	10.9751	-0.465286	0.69688	1		11.0084	0.252352	0.507978	1
ACSP50_1750	livF	ABC-type BCAA transporter; ATPase component	11.4245	-0.252203	0.384032	1		11.7591	0.30788	0.374916	1
ACSP50_1751	paaE	ABC-type polar amino acid transporter; substrate-binding lipoprotein	11.1125	-0.274526	0.488088	1		11.219	0.045165	0.431236	1
ACSP50_1752	paaF	ABC-type polar amino acid transporter; permease component	10.2061	-0.373695	0.442767	1		10.0003	0.0174979	0.248134	1
ACSP50_1753	paaA	ABC-type polar amino acid transporter; ATPase component	12.0895	-0.126153	0.558255	1		11.5677	0.0439708	0.29581	1
ACSP50_1754		DNA polymerase I	9.92016	0.348931	0.267086	1		10.1836	0.209097	0.232395	1
ACSP50_1755		transcriptional regulator	10.8944	-0.279741	0.233173	1		11.1018	-0.229848	0.251987	1
ACSP50_1756		hypothetical protein	8.88354	-1.27584	0.209031	0.00422741		8.87721	-1.50965	0.165324	0.000266118
ACSP50_1757		hypothetical protein	8.63584	-1.32666	0.545463	1		8.32882	-0.939697	0.457094	1
ACSP50_1758		SAM-dependent methyltransferase	9.84705	0.0518033	0.823254	1		9.66721	0.0156994	0.1372	1
ACSP50_1759		30S ribosomal protein S1	14.7627	-0.0740919	0.321473	1		15.1652	-0.108828	0.12062	1
ACSP50_1760		dephospho-CoA kinase	8.21289	0.262541	0.402664	1		7.90012	-0.214046	0.187521	1
ACSP50_1761		excinuclease ABC subunit B	9.08993	0.247399	0.279157	1		9.0568	0.316959	0.394973	1
ACSP50_1762		hypothetical protein	10.2213	-0.00667317	0.332687	1		9.9446	-0.0356286	0.385806	1
ACSP50_1763		putative monooxygenase	11.4265	-0.243474	0.285641	1		11.3183	-0.0887346	0.160304	1
ACSP50_1764		tellurium resistance protein TerC	10.9568	0.61458	0.824696	1		10.791	0.463021	0.174559	0.9975
ACSP50_1765	typA	GTP-binding protein	11.8183	-0.126451	0.395783	1		12.3096	-0.163477	0.268859	1
ACSP50_1766		murein transglycosylase	9.1358	0.34368	0.490758	1		9.81136	0.0836024	0.130466	1
ACSP50_1767		50S ribosomal protein L11	14.2622	0.179927	0.522097	1		14.6378	0.113639	0.374551	1
ACSP50_1768		ATP-dependent Clp protease proteolytic subunit	9.82725	0.373515	0.308747	1		9.95039	0.381157	0.129695	0.526373
ACSP50_1769		RNA polymerase sigma factor	7.33218	0.223446	0.434915	1		7.43243	-0.676013	0.215447	0.34747
ACSP50_1770		hypothetical protein	7.78626	-0.12838	0.783496	1		8.21585	-0.271804	0.323493	1
ACSP50_1771		Zn-dependent hydrolase	9.4881	-0.377251	0.866248	1		9.74538	0.0740747	0.196038	1
ACSP50_1772		maleylpyruvate isomerase	10.1102	-0.182651	0.120158	1		10.4647	0.240081	0.188775	1
ACSP50_1773		ribosome small subunit-dependent GTPase A	11.7262	-0.344932	0.258122	1		12.3839	0.00395722	0.314591	1
ACSP50_1774		uncharacterized protein	10.5607	0.214475	0.396043	1		10.332	-0.0750939	0.174685	1
ACSP50_1775		excinuclease ABC subunit A	8.68318	0.490674	0.446821	1		8.91373	0.359563	0.342911	1
ACSP50_1776		cytochrome b6	8.49464	-0.457726	0.895715	1		8.85602	-0.304218	0.441166	1
ACSP50_1777		excinuclease ABC subunit C	9.48841	0.311236	0.159942	1		9.30128	0.00736907	0.240003	1
ACSP50_1778		RNase adaptor protein RapZ	10.3014	0.217129	0.184551	1		10.2071	0.0749876	0.173042	1
ACSP50_1779		hypothetical protein	8.85755	0.0857235	0.225964	1		9.20334	-0.116043	0.280589	1
ACSP50_1780		DNA-binding protein WhiA	10.6054	-0.0498928	0.309483	1		10.2702	-0.222813	0.146137	1
ACSP50_1781	gapA	glyceraldehyde-3-phosphate dehydrogenase	15.5691	-0.694558	0.709442	1		16.3021	-0.0212915	0.163621	1
ACSP50_1782	pgk	3-phosphoglycerate kinase	14.6467	-0.69984	0.237728	0.533932		15.2068	-0.467948	0.164756	0.652327
ACSP50_1783		triose-phosphate isomerase	14.0449	-0.6106	0.519223	1		14.7327	-0.328012	0.223429	1
ACSP50_1784	secG	protein-export membrane protein secG	13.1851	-0.468401	0.579324	1		14.0277	-0.202696	0.273468	1
ACSP50_1785		hypothetical protein	9.27059	-0.264729	0.462748	1		9.61916	-0.0620035	0.257154	1
ACSP50_1786		GCN5 family acetyltransferase	7.81993	-0.248212	0.486654	1		8.54922	-0.160735	0.324394	1
ACSP50_1787		glyoxalase	9.04534	-0.334461	0.171803	1		9.267	-0.185341	0.288217	1
ACSP50_1788		6-phosphogluconolactonase	11.4468	-0.214745	0.463271	1		11.3633	-0.089777	0.325252	1
ACSP50_1789	opcA	Putative OxPP cycle protein opcA	11.2787	-0.551757	0.272077	1		11.8937	-0.137999	0.174114	1
ACSP50_1790	zwf	glucose-6-phosphate dehydrogenase	11.3512	-0.609685	0.164321	0.119807		11.7099	-0.308311	0.19013	1
ACSP50_1791		transaldolase	12.2854	-0.923329	0.591867	1		12.7658	-0.319398	0.390084	1
ACSP50_1792		transketolase	12.466	-0.856651	0.343321	1		12.8603	-0.291531	0.185248	1
ACSP50_1793		protoheme IX farnesyltransferase	11.794	0.424154	0.266959	1		11.5524	0.16811	0.194189	1
ACSP50_1794		hypothetical protein	12.0424	0.497533	0.194824	1		12.9073	0.336051	0.138581	1
ACSP50_1795		uncharacterized protein	10.5051	0.451676	0.281638	1		11.2714	0.166478	0.146895	1
ACSP50_1796		cytochrome oxidase assembly protein	11.2881	0.536038	0.285444	1		11.041	0.341208	0.162993	1
ACSP50_1797		putative ArsR-family transcriptional regulator	11.8718	0.108944	0.262249	1		12.079	0.421821	0.249139	1
ACSP50_1798		Fe-S cluster assembly protein SufB	11.0603	0.0830759	0.521609	1		11.5865	0.404169	0.301389	1
ACSP50_1799		Fe-S cluster assembly protein SufD	11.0771	-0.0489948	0.279695	1		11.5422	0.205341	0.250749	1
ACSP50_1800		(2Fe-2S) ferredoxin	11.553	-0.205329	0.521918	1		12.1133	0.247896	0.226992	1
ACSP50_1801		ABC transporter ATP-binding protein	11.313	-0.152133	0.462804	1		11.9432	0.217256	0.273788	1
ACSP50_1802		cysteine desulfurase	10.9046	-0.0228988	0.431136	1		11.1873	0.201135	0.263857	1
ACSP50_1803		iron-sulfur cluster assembly scaffold protein NifU	10.826	-0.188234	0.549913	1		11.1566	0.570191	0.428604	1
ACSP50_1804		FeS assembly SUF system protein	11.2584	0.143388	0.326966	1		11.807	0.21916	0.157392	1
ACSP50_1805		hypothetical protein	7.739	0.00911813	0.320939	1		7.34408	-0.222882	0.208425	1
ACSP50_1806		hypothetical protein	7.15944	0.109922	0.237852	1		7.39061	-0.349483	0.296713	1
ACSP50_1807		hypothetical protein	7.6775	-0.157646	0.502648	1		7.66746	0.314096	0.520576	1
ACSP50_1808		alpha/beta hydrolase	7.12862	-0.783631	0.263167	0.496276		8.42537	-0.0886359	0.176721	1
ACSP50_1809		lysine transporter LysE	11.6112	-0.451095	0.50259	1		11.6537	-0.2206	0.463167	1
ACSP50_1810		phosphoglycerate mutase	8.50351	-0.0297524	0.563618	1		7.77343	-0.283214	0.423923	1
ACSP50_1811		MFS transporter	8.62827	-0.0956359	0.719262	1		9.30089	-0.0491647	0.409929	1
ACSP50_1812		DNA alkylation repair enzyme	7.21089	0.222723	0.399877	1		7.51322	0.347672	0.314579	1
ACSP50_1813		hypothetical protein	7.86777	0.417735	0.197678	1		7.61901	-0.0939356	0.175912	1
ACSP50_1814		membrane protein	10.4473	-0.465113	0.436949	1		10.02	-0.454953	0.18445	1
ACSP50_1815		ABC transporter	8.96443	0.111514	0.698295	1		9.06741	-0.0880831	0.223114	1
ACSP50_1816		transcriptional regulator	11.9466	-0.393992	0.309712	1		12.7085	-0.0910683	0.150717	1
ACSP50_1817		enoyl-CoA hydratase	12.1263	-0.395712	0.384099	1		12.7144	0.024273	0.0601447	1
ACSP50_1818		ABC transporter	7.52483	-0.559747	0.846876	1		7.67729	0.30797	0.395823	1
ACSP50_1819		mismatch-specific DNA-glycosylase	7.84325	0.0179307	0.250278	1		8.02877	-0.0957904	0.188505	1
ACSP50_1820		oxidoreductase	11.8584	0.00871346	0.583323	1		11.5221	0.00757786	0.490304	1
ACSP50_1821		XRE family transcriptional regulator	6.52264	-0.0981594	0.526491	1		6.01373	0.443496	0.676681	1
ACSP50_1822		hypothetical protein	9.01102	0.143538	0.621307	1		8.77693	0.0647768	0.331593	1
ACSP50_1823		TetR family transcriptional regulator	10.7316	0.0596673	0.297466	1		10.4728	-0.000884356	0.241752	1
ACSP50_1824		haloacid dehalogenase	9.87715	-0.113416	0.44248	1		10.2264	0.484427	0.365376	1
ACSP50_1825		short-chain dehydrogenase	7.29779	-0.0847602	0.689212	1		8.19644	1.91356	0.263888	0.0012995
ACSP50_1826		hypothetical protein	8.75431	-0.360907	0.772167	1		9.31356	0.557682	0.254059	1
ACSP50_1827		hypothetical protein	10.4805	0.363013	0.430542	1		10.0342	0.277335	0.291719	1
ACSP50_1828		hypothetical protein	8.55933	0.581985	0.21663	0.949027		8.49212	0.204416	0.244091	1
ACSP50_1829		aconitate hydratase	12.6293	-0.184975	0.34315	1		13.2695	0.0475323	0.320467	1
ACSP50_1830		hypothetical protein	8.95634	-0.576065	0.696576	1		8.72057	-0.432774	0.552748	1
ACSP50_1831		hypothetical protein	9.59209	0.652458	0.631876	1		9.48116	0.393275	0.255893	1
ACSP50_1832		Xaa-Pro aminopeptidase	10.9125	0.397747	0.149854	1		10.8083	0.341803	0.221392	1
ACSP50_1833		uncharacterized protein	9.94655	0.370764	0.171303	1		8.38763	-0.445519	0.226167	1
ACSP50_1834		sugar kinase	8.06111	0.0905614	0.313374	1		8.17434	0.0451046	0.194068	1
ACSP50_1835		thioesterase	8.19613	0.0304272	0.868899	1		8.55403	0.114372	0.464028	1
ACSP50_1836		uncharacterized protein	9.48089	0.00290275	0.283707	1		9.53729	0.120642	0.347383	1
ACSP50_1837		membrane protein	10.7978	-0.0764375	0.556432	1		10.9852	0.0960695	0.23146	1
ACSP50_1838		hypothetical protein	9.19919	0.408419	0.313072	1		9.584	0.309105	0.228622	1
ACSP50_1839		ATPase	10.8983	-0.267121	0.60191	1		11.1246	0.115379	0.380193	1
ACSP50_1840		uncharacterized protein	9.83452	0.028731	0.152381	1		9.91009	-0.137399	0.222072	1
ACSP50_1841		VWA domain-containing protein	9.72201	0.766127	0.385346	1		9.03177	-0.336927	0.147671	1
ACSP50_1842		LuxR-family two component transcriptional regulator	7.59602	0.343724	0.519758	1		7.71741	0.10335	0.515528	1
ACSP50_1843		two-component system sensor kinase	8.38372	0.535058	0.502904	1		8.48023	0.229612	0.278112	1
ACSP50_1844		beta-ketoacyl-ACP reductase	12.1017	-0.174735	0.248281	1		12.0899	-0.124203	0.124128	1
ACSP50_1845		enoyl-[acyl-carrier-protein] reductase	11.9757	-0.500468	0.594278	1		12.1747	-0.275253	0.232869	1
ACSP50_1846		ferrochelatase	11.974	0.227493	0.394701	1		12.3873	0.553475	0.242789	1
ACSP50_1847		haloacid dehalogenase	12.0474	0.347139	0.219363	1		12.4619	0.486755	0.216048	1
ACSP50_1848		S26 family signal peptidase	10.4096	0.21333	0.465636	1		10.5881	0.071383	0.278072	1
ACSP50_1849		NUDIX hydrolase	10.0769	0.593621	0.209122	0.672523		9.58026	-0.139179	0.086317	1
ACSP50_1850		DNA mismatch repair protein MutT	8.43941	0.210768	0.202527	1		8.12057	-0.341204	0.29326	1
ACSP50_1851		NUDIX hydrolase	8.11742	0.423084	0.288651	1		7.98389	-0.241965	0.253047	1
ACSP50_1852		hypothetical protein	10.8764	0.153155	0.3099	1		10.7414	-0.0108335	0.132069	1
ACSP50_1853		hypothetical protein	10.9627	0.1699	0.342349	1		10.6828	-0.0497499	0.405962	1
ACSP50_1854		GntR family transcriptional regulator	7.74636	0.200992	0.470144	1		7.3549	-0.0212242	0.351951	1
ACSP50_1855		membrane protein	8.71354	0.00403504	0.926898	1		8.01413	-0.201539	0.524107	1
ACSP50_1856		serine hydrolase	6.73484	0.302282	0.448086	1		6.7286	0.0122588	0.379388	1
ACSP50_1857		activity regulator of membrane protease YbbK	8.95799	0.0530365	0.323999	1		8.58532	0.422464	0.170561	1
ACSP50_1858		paraslipin	10.2754	-0.129403	0.440324	1		10.3064	0.0747369	0.265276	1
ACSP50_1859		hypothetical protein	7.85756	0.259623	0.593738	1		8.00094	0.0812006	0.260211	1
ACSP50_1860		rRNA methyltransferase	9.69756	-0.0501788	0.53463	1		9.77928	0.274061	0.242285	1
ACSP50_1861		flavohemoprotein	10.5302	0.246907	0.323234	1		10.0608	0.134123	0.262056	1
ACSP50_1862		hypothetical protein	6.31635	0.713559	0.588384	1		6.00205	-0.157538	0.397566	1
ACSP50_1863		hypothetical protein	8.00578	0.237778	0.495232	1		8.07497	-0.147867	0.122182	1
ACSP50_1864		uncharacterized protein	9.27437	-0.120585	0.265169	1		9.80902	-0.120664	0.388384	1
ACSP50_1865		UDP-N-acetylmuramoylalanine--D-glutamate ligase	8.31413	-0.179425	0.228247	1		8.72791	-0.324678	0.170614	1
ACSP50_1866	ybbH_1	putative HTH-type transcriptional regulator YbbH	6.35623	-0.302282	0.320013	1		7.03175	0.548698	0.200402	1
ACSP50_1867		ABC transporter substrate-binding protein	8.41857	-0.0655419	0.725551	1		8.66109	0.330211	0.469313	1
ACSP50_1868		sugar ABC transporter permease	6.82442	-0.1664	0.350999	1		7.26355	0.590286	0.430073	1
ACSP50_1869		sugar ABC transporter permease	7.13702	-0.368693	0.607247	1		7.64561	0.469712	0.465476	1
ACSP50_1870		carbohydrate ABC transporter; N-acetylglucosamine/diacetylchitobiose-binding protein	7.78133	-0.398764	0.472911	1		8.4853	0.438962	0.4965	1
ACSP50_1871		ABC transporter permease	7.80003	-0.310917	0.458571	1		8.39032	0.509854	0.604625	1
ACSP50_1872		sugar ABC transporter permease	7.95608	-0.0856535	1.01268	1		7.3447	0.191807	0.625439	1
ACSP50_1873		bifunctional 3'-5' exonuclease/DNA polymerase	6.05488	1.38364	0.267007	1		6.05012	0.563732	0.258693	1
ACSP50_1874	metH	methionine synthase (B12-dependent)	11.5377	-0.87615	0.244095	0.148846		12.5961	0.465753	0.273375	1
ACSP50_1875	gntK	gluconokinase	10.234	-0.677088	0.211434	0.311857		10.9613	0.378273	0.211478	1
ACSP50_1876		membrane protein	11.2472	0.920361	0.233812	0.0811505		11.7698	1.73845	0.266194	0.0026588
ACSP50_1877		TetR family transcriptional regulator	9.55915	0.832885	0.222096	0.111712		9.86292	1.2605	0.115073	7.55587e-05
ACSP50_1878		metal-dependent hydrolase	9.36385	0.408564	0.799034	1		9.90009	0.962604	0.298973	0.2948
ACSP50_1879		hypothetical protein	10.3157	1.4609	0.57835	1		11.0871	1.58138	0.433828	0.132112
ACSP50_1880		two-component sensor histidine kinase	9.26376	0.827474	0.446074	1		9.49349	1.15721	0.626729	1
ACSP50_1881		LuxR-family two component system response regulator	7.9324	0.821792	0.947562	1		8.60656	0.97435	0.444708	1
ACSP50_1882		NUDIX hydrolase	8.62811	0.176198	0.259611	1		9.25595	0.123566	0.170098	1
ACSP50_1883		cellulose synthase	8.02458	0.114014	0.341685	1		6.57967	0.578509	0.47523	1
ACSP50_1884		amylo-alpha-1;6-glucosidase	6.62686	0.580598	0.451791	1		6.47399	-0.156225	0.49988	1
ACSP50_1885		glucosidase	8.18741	0.088052	0.57419	1		7.95849	-0.0129143	0.360909	1
ACSP50_1886		hypothetical protein	10.6511	-0.771069	0.31469	1		11.2844	-0.237373	0.177939	1
ACSP50_1887		uncharacterized protein	10.1016	-0.734178	0.227978	0.300899		10.252	-0.468366	0.270798	1
ACSP50_1888		hypothetical protein	6.50477	0.590095	0.357117	1		6.73111	0.344179	0.345492	1
ACSP50_1889		chorismate-binding protein	8.34221	-0.183328	0.667757	1		8.50081	0.0179313	0.49994	1
ACSP50_1890		hypothetical protein	10.9025	-0.00935292	0.275112	1		9.42655	0.129845	0.300566	1
ACSP50_1891		response regulator receiver domain protein	9.74565	0.464579	0.428084	1		8.71516	-0.183533	0.261566	1
ACSP50_1892		hypothetical protein	7.91945	0.228497	0.287898	1		8.32572	0.266173	0.141202	1
ACSP50_1893		PadR family transcriptional regulator	7.6965	0.227254	0.649037	1		7.81611	0.456994	0.445183	1
ACSP50_1894		NYN domain-containing protein	9.03716	-0.454584	0.375358	1		9.49776	0.165975	0.393226	1
ACSP50_1895		transglycosylase	10.1327	-0.031297	0.408694	1		10.1145	0.618623	0.47739	1
ACSP50_1896		uncharacterized protein	9.42091	0.0155617	0.456073	1		9.24528	0.330806	0.178539	1
ACSP50_1897		hypothetical protein	8.77336	0.315189	0.855151	1		8.1336	-0.159923	0.450694	1
ACSP50_1898		hypothetical protein	13.309	0.132676	0.378776	1		10.8746	-0.118768	0.489633	1
ACSP50_1899		ATP-binding protein	7.44777	-0.409151	0.36967	1		8.89973	0.0899325	0.246851	1
ACSP50_1900		hypothetical protein	9.90872	-0.0569283	0.373458	1		9.72	0.205166	0.1942	1
ACSP50_1901		lactate 2-monooxygenase	7.92669	0.0160062	0.229997	1		8.17498	0.0787619	0.193138	1
ACSP50_1902		DNA polymerase IV	7.66735	0.0756255	0.329378	1		7.17135	-0.0403447	0.291553	1
ACSP50_1903	ctaD2	cytochrome c oxidase; subunit I	11.8626	-0.123009	0.305462	1		12.301	0.0424086	0.264546	1
ACSP50_1904		hypothetical protein	7.59545	-0.0622268	0.499097	1		7.85409	-0.336784	0.495458	1
ACSP50_1905		TetR family transcriptional regulator	8.23128	-0.339645	0.746641	1		8.34825	0.0797991	0.426242	1
ACSP50_1906		hypothetical protein	9.17211	0.0795365	0.218977	1		9.39746	0.145306	0.315149	1
ACSP50_1907		hypothetical protein	9.26379	0.701207	0.273691	1		9.80664	0.82107	0.198764	0.0581042
ACSP50_1908		TetR family transcriptional regulator	9.6421	-0.645583	0.416625	1		10.2121	-0.197343	0.374811	1
ACSP50_1909		UDP-glucose 4-epimerase	9.87301	0.365418	0.562866	1		8.71671	-0.389615	0.468001	1
ACSP50_1910		cytochrome P450	10.2674	0.0982843	0.585943	1		9.69184	-0.031146	0.292144	1
ACSP50_1911		glycosyl transferase	7.60503	-0.144999	0.327262	1		6.28176	-0.404879	0.903765	1
ACSP50_1912		acyl-CoA synthetase	9.38349	0.264432	0.550362	1		8.83372	-0.0864743	0.489976	1
ACSP50_1913		glycosyl transferase family 2	7.69662	0.116972	0.562996	1		7.77762	0.111491	0.565318	1
ACSP50_1914		3-oxoacyl-ACP synthase	7.22408	0.0711971	0.480536	1		6.59451	-0.241429	0.507191	1
ACSP50_1915		hypothetical protein	6.91598	0.373729	0.462482	1		7.10584	0.0245435	0.474164	1
ACSP50_1916		TetR family transcriptional regulator	7.14839	0.947244	0.920087	1		7.06077	0.244861	0.346025	1
ACSP50_1917		hypothetical protein	8.17841	-0.438629	0.647758	1		9.42768	0.263064	0.206429	1
ACSP50_1918		hypothetical protein	7.14546	0.0222777	0.27057	1		7.39147	-0.145664	0.17374	1
ACSP50_1919		3-beta hydroxysteroid dehydrogenase	7.87013	0.264567	0.390494	1		7.41193	0.247041	0.519585	1
ACSP50_1920		TetR family transcriptional regulator	9.25721	0.503519	0.528255	1		9.31087	0.0457242	0.464928	1
ACSP50_1921		arsenic transporter	9.32209	-0.228835	0.798109	1		8.80015	-0.845177	0.750581	1
ACSP50_1922		uncharacterized protein	9.20989	0.1593	0.277684	1		8.59342	0.149403	0.29696	1
ACSP50_1923		chemotaxis protein	9.11318	-0.473895	0.501295	1		10.0165	0.174894	0.119327	1
ACSP50_1924		uncharacterized protein	9.01757	-0.356072	0.407505	1		9.49986	0.22696	0.298526	1
ACSP50_1925		hypothetical protein	9.03157	-0.135629	0.305553	1		8.93634	0.229189	0.146869	1
ACSP50_1926		hypothetical protein	8.04502	-0.316703	0.818608	1		7.30448	0.0317395	0.262738	1
ACSP50_1927		Triple functional domain protein	10.39	-0.083465	0.407571	1		10.4696	-0.261608	0.492481	1
ACSP50_1928		hypothetical protein	5.99128	-0.249826	NaN	NaN		5.99556	-0.282299	0.486654	1
ACSP50_1930		hypothetical protein	7.75615	0.126728	0.404032	1		7.49933	0.0897903	0.337446	1
ACSP50_1931		NAD(P)-dependent oxidoreductase	8.21633	0.132115	0.566076	1		7.92758	-0.198023	0.327244	1
ACSP50_1932		dephospho-CoA kinase	10.0342	0.0101046	0.32505	1		10.0112	-0.141176	0.320035	1
ACSP50_1933		hypothetical protein	9.15248	-0.166042	0.435552	1		9.34114	-0.159013	0.275663	1
ACSP50_1934		hypothetical protein	8.96997	-0.0517685	0.19067	1		9.39288	0.167952	0.174804	1
ACSP50_1935		ABC transporter permease	6.05327	0.180616	NaN	NaN		5.53144	1.78631	0.802704	1
ACSP50_1936		ABC transporter permease	8.69537	0.73672	NaN	NaN		5.31697	2.45006	1.01385	1
ACSP50_1937		ABC transporter substrate-binding protein	7.12227	1.31044	2.16225	1		7.69696	1.48893	0.914465	1
ACSP50_1938		Fis family transcriptional regulator	9.05869	0.111157	0.977435	1		7.32899	-0.329389	0.606865	1
ACSP50_1939		histidine kinase	7.57737	-0.356214	0.535761	1		7.4669	-0.765028	0.860852	1
ACSP50_1940		hybrid sensor histidine kinase and response regulator of a two component complex	9.00579	0.233375	0.862442	1		7.87071	0.285464	0.712432	1
ACSP50_1941		2-methylisocitrate lyase	9.98329	-0.141391	0.274108	1		10.1649	-0.157253	0.187273	1
ACSP50_1942		hypothetical protein	9.25747	-0.167678	0.663043	1		10.085	0.0113179	0.362138	1
ACSP50_1943		histidine kinase	6.20073	-0.16361	1.17453	1		5.34637	-0.11146	NaN	NaN
ACSP50_1944		FAD-dependent oxidoreductase	7.3349	-0.139372	0.851539	1		6.42498	0.2498	0.610515	1
ACSP50_1945		TetR family transcriptional regulator	8.87625	0.146986	0.406935	1		9.05566	-0.282298	0.188519	1
ACSP50_1946		hypothetical protein	9.24725	0.0267125	0.293639	1		9.29346	0.0512214	0.247193	1
ACSP50_1947		histidine kinase	8.77029	0.365988	0.170793	1		7.49479	0.152522	0.724775	1
ACSP50_1949		Crp/Fnr family transcriptional regulator	9.02486	0.112657	0.454515	1		7.25098	0.0269321	0.57292	1
ACSP50_1950		Camphene synthase	5.14377	3.47935	NaN	NaN		4.96969	0.480115	1.17365	1
ACSP50_1951		SAM-dependent methyltransferase	7.72111	-0.421885	0.390987	1		5.97301	0.0654392	0.60793	1
ACSP50_1952		glucoamylase	8.16919	-1.75394	0.754957	1		8.02129	-1.46516	0.317104	0.0275699
ACSP50_1953		hypothetical protein	9.4617	-0.396379	0.575543	1		8.35449	0.00417205	0.484965	1
ACSP50_1954		aldehyde oxidase	11.7013	0.376243	0.181665	1		12.0379	0.419584	0.147439	0.644578
ACSP50_1955		hypothetical protein	9.16963	0.320296	0.384854	1		9.56083	0.612434	0.402259	1
ACSP50_1956		CHAT domain-containing protein	7.70827	-0.00555883	1.14767	1		6.21804	-0.330393	0.712101	1
ACSP50_1957		hypothetical protein	8.06837	1.08021	NaN	NaN		5.98693	0.0892391	0.434616	1
ACSP50_1958		hypothetical protein	7.1296	0.73548	0.118946	1		6.06872	-0.466984	0.806872	1
ACSP50_1959		hypothetical protein	9.45118	-0.5919	0.463565	1		9.01635	0.157859	0.507616	1
ACSP50_1960		alpha-amylase	8.18231	-0.0444788	0.52701	1		8.38231	-0.632921	0.656058	1
ACSP50_1961		hypothetical protein	7.56549	0.266167	0.502138	1		7.61932	0.184939	0.237354	1
ACSP50_1962		carbamoyltransferase	7.94076	-0.401805	0.681552	1		8.19034	-0.235535	0.272796	1
ACSP50_1963		uncharacterized protein	8.10846	-0.521862	0.661904	1		8.38855	-0.0339946	0.459622	1
ACSP50_1964		hypothetical protein	6.55229	-0.615679	0.567959	1		7.15136	-0.0116549	0.333117	1
ACSP50_1965		dihydrodipicolinate synthase family protein	7.76366	-0.700678	0.547944	1		7.7903	-0.124111	0.402422	1
ACSP50_1966		AraC family transcriptional regulator	8.90792	-0.180099	0.323421	1		8.64832	0.0125578	0.379845	1
ACSP50_1967		glyoxalase	9.02603	0.609322	0.256414	1		8.937	0.0509799	0.24908	1
ACSP50_1969		sugar ABC transporter ATP-binding protein	7.52412	0.238212	0.76466	1		6.43594	0.382314	0.560295	1
ACSP50_1970		ATPase	7.52148	0.372115	0.384936	1		5.40454	0.421322	0.897471	1
ACSP50_1971		ATPase	8.36532	-0.607745	NaN	NaN		5.14463	0.395634	0.548379	1
ACSP50_1972		esterase	7.34045	0.0658724	0.735552	1		7.32135	0.270155	0.433725	1
ACSP50_1973		MarR family transcriptional regulator	7.61627	0.16612	0.421696	1		7.60359	-0.120062	0.254386	1
ACSP50_1974		pyruvoyl-dependent arginine decarboxylase	6.60595	0.722015	0.417466	1		6.7407	0.0638753	0.571104	1
ACSP50_1975		hypothetical protein	7.9732	-0.116515	0.249491	1		7.86625	-0.179844	0.305041	1
ACSP50_1976		cell envelope-related transcriptional attenuator	10.7328	0.371285	0.423296	1		10.282	0.412885	0.424526	1
ACSP50_1977		glycosyl transferase	8.81867	-0.154809	0.519197	1		9.38617	-0.0997432	0.318679	1
ACSP50_1978		glycosyl transferase family 1	7.89827	-0.407711	0.412728	1		7.45118	-0.0700896	0.428255	1
ACSP50_1979		hypothetical protein	7.2774	-0.108565	0.912658	1		7.35102	-0.174011	0.472608	1
ACSP50_1980		dihydrolipoyl dehydrogenase	7.93192	-0.744713	0.830327	1		8.46935	0.141223	0.427433	1
ACSP50_1981		hypothetical protein	7.54099	0.35944	0.839271	1		6.74009	-0.150983	0.387137	1
ACSP50_1982		hypothetical protein	9.10661	-0.35169	0.807414	1		9.2261	0.0563607	0.456744	1
ACSP50_1983		uncharacterized protein	10.7115	-0.38303	0.302555	1		10.4528	-0.210242	0.595993	1
ACSP50_1984		uncharacterized protein	9.38182	-0.14361	0.330691	1		9.29834	0.0445911	0.274056	1
ACSP50_1985		cation diffusion facilitator transporter	9.70213	-0.248435	0.501337	1		9.6542	0.567763	0.417161	1
ACSP50_1986		PPOX class F420-dependent enzyme	8.50396	-0.292743	0.256233	1		9.02314	0.302882	0.232122	1
ACSP50_1987		hypothetical protein	7.3021	-0.782778	1.01956	1		6.63288	-0.461864	0.521434	1
ACSP50_1988		hypothetical protein	8.25885	-0.210158	0.722903	1		7.96651	-0.392075	0.373236	1
ACSP50_1989		Transcriptional regulator; TrmB	6.39196	-0.304132	0.341156	1		6.27986	0.000363544	0.546477	1
ACSP50_1990		uncharacterized protein	8.83004	-0.218185	0.576194	1		8.91549	-0.268155	0.345698	1
ACSP50_1991		phage tail protein	8.92917	-0.133995	0.25737	1		9.68398	0.316397	0.393565	1
ACSP50_1992		extracellular protein	9.35029	-0.565443	0.450817	1		9.52385	-0.194467	0.316408	1
ACSP50_1993		hypothetical protein	7.87917	-0.249269	0.239286	1		8.11307	-0.451666	0.271089	1
ACSP50_1995		hypothetical protein	10.1182	-0.67181	0.160554	0.0540985		11.026	-0.454318	0.309074	1
ACSP50_1996		uncharacterized protein	9.42816	-0.488324	0.34757	1		9.81542	-0.683259	0.327597	1
ACSP50_1997		2-nitropropane dioxygenase	8.85774	-0.570585	0.719412	1		9.28374	0.231997	0.299728	1
ACSP50_1998		secreted protein	7.31262	-1.57889	0.829843	1		12.2037	-0.435425	0.465331	1
ACSP50_1999		fumarylacetoacetase	8.59571	0.590777	0.190041	0.377117		9.29662	0.0664898	0.119282	1
ACSP50_2000		hypothetical protein	8.48827	0.590457	0.718022	1		8.57351	0.416526	0.302749	1
ACSP50_2001		homogentisate 1;2-dioxygenase	8.31061	0.737835	0.284284	1		9.1707	0.791785	0.354304	1
ACSP50_2002		AI-2E family transporter	8.74553	-0.377539	0.395562	1		8.58045	-0.3089	0.339646	1
ACSP50_2003		aminotransferase	8.56802	0.246142	0.458512	1		8.65579	0.0440029	0.271275	1
ACSP50_2004		hypothetical protein	8.55185	-0.655093	0.763339	1		8.51731	-0.151179	0.228698	1
ACSP50_2005		uncharacterized protein	8.86573	0.187703	0.177753	1		9.05991	-0.0881952	0.344365	1
ACSP50_2006		polysaccharide deacetylase	8.27109	0.211604	0.586044	1		8.6244	-0.140362	0.522842	1
ACSP50_2007		hypothetical protein	7.70059	-0.0943344	0.750229	1		7.50702	0.223489	0.297079	1
ACSP50_2008		hydrolase	9.70524	0.285553	0.259635	1		9.90813	0.345363	0.123703	0.725915
ACSP50_2009		aldo/keto reductase	8.40177	0.780049	0.31527	1		8.7613	0.804272	0.765514	1
ACSP50_2010		XRE family transcriptional regulator	8.99119	0.238613	0.272775	1		8.71376	-0.176702	0.271358	1
ACSP50_2011		Replicase polyprotein 1a	7.69239	-0.298134	0.658476	1		7.31058	-0.0840507	0.296871	1
ACSP50_2012		hypothetical protein	10.171	0.111223	0.640706	1		8.63398	0.121573	1.01078	1
ACSP50_2013		lipase	11.032	0.0594878	0.754267	1		11.0661	0.241003	0.413642	1
ACSP50_2014		formyltetrahydrofolate deformylase	10.7975	-0.0985718	0.287907	1		11.2486	0.0390767	0.204024	1
ACSP50_2015		hypothetical protein	7.85803	-2.4855	3.04182	1		6.97447	-1.42748	2.35768	1
ACSP50_2016		hypothetical protein	10.5626	-0.273099	0.518036	1		9.85397	-0.349946	0.752528	1
ACSP50_2017		anion permease	8.46369	-0.391646	0.976875	1		7.23856	0.230358	0.711541	1
ACSP50_2018		hypothetical protein	7.54877	-0.249048	0.840183	1		6.83889	-0.0480647	0.386384	1
ACSP50_2019		cell division protein DivIVA	10.5047	-0.189228	0.906449	1		10.9638	0.19514	0.338924	1
ACSP50_2020		hypothetical protein	8.26314	0.511177	0.975637	1		7.74417	0.0752582	0.527546	1
ACSP50_2021		transcription elongation factor Spt5	7.07018	0.982698	0.276554	1		6.35234	-0.04965	0.339233	1
ACSP50_2022		hypothetical protein	7.71004	0.631711	0.521161	1		7.16869	0.417374	0.793159	1
ACSP50_2023		hypothetical protein	9.85471	0.429059	0.421421	1		9.83509	0.118643	0.145201	1
ACSP50_2024		hypothetical protein	7.33386	0.105022	0.379896	1		7.83808	0.0389897	0.404369	1
ACSP50_2025		phosphoesterase	7.00611	-0.726084	0.702372	1		8.42123	0.90064	0.495403	1
ACSP50_2026		coenzyme PQQ synthesis protein E	6.60248	-0.207982	2.43032	1		6.25772	-0.399703	1.70322	1
ACSP50_2027		hypothetical protein	13.3896	-1.38422	2.07499	1		13.4434	0.631414	0.152043	1
ACSP50_2028		hybrid sensor histidine kinase/response regulator	7.33544	-0.268767	0.099809	1		5.65591	0.0925746	0.423199	1
ACSP50_2029		hypothetical protein	9.30133	-0.172513	0.518891	1		7.9465	-0.0250008	0.340805	1
ACSP50_2030		SGNH hydrolase	8.5179	-0.281542	0.663665	1		7.78648	-0.371988	0.513064	1
ACSP50_2031		hypothetical protein	7.28266	0.118707	0.752389	1		6.45477	0.00565286	0.768563	1
ACSP50_2032		transporter	8.71125	0.244918	0.53127	1		8.68506	-0.0894748	0.450095	1
ACSP50_2033		Nigrin b	7.62212	-0.533844	0.386953	1		8.50258	0.114797	0.664601	1
ACSP50_2034		transporter	8.20357	-0.075256	0.275687	1		7.93796	-0.284666	0.205224	1
ACSP50_2035		anti-sigma factor	8.47909	-0.606082	0.243761	1		8.03377	-0.23271	0.393185	1
ACSP50_2036		ATPase	6.65242	0.0953209	0.409415	1		6.71486	0.477662	0.522067	1
ACSP50_2037		hypothetical protein	6.05527	-0.877165	0.470172	1		6.75436	0.677265	0.528589	1
ACSP50_2038		GCN5 family acetyltransferase	9.73424	-0.185273	0.551513	1		9.99043	-0.109293	0.352152	1
ACSP50_2039		putative signaling protein	9.0519	-0.0777194	0.310041	1		8.84333	-0.0759756	0.296338	1
ACSP50_2040		hypothetical protein	6.95114	0.754156	0.489873	1		6.80059	-0.165484	0.0567592	1
ACSP50_2041		MFS transporter	9.87792	0.13312	0.233571	1		9.47834	-0.203405	0.473348	1
ACSP50_2042		metalloprotease	9.72156	0.0221733	0.45517	1		9.56446	-0.00534989	0.371287	1
ACSP50_2043		phospholipase D/transphosphatidylase	6.90569	-0.532222	1.23378	1		7.13398	0.328604	0.379482	1
ACSP50_2044		hypothetical protein	10.0929	0.134824	0.456601	1		10.1486	-0.289103	0.372468	1
ACSP50_2045		MerR Family Transcriptional Regulator	8.81613	0.202841	0.535575	1		8.55513	-0.0351612	0.321717	1
ACSP50_2046		hypothetical protein	10.3367	-0.0667317	0.545411	1		11.0601	-0.468322	0.621931	1
ACSP50_2047		ribosomal-protein-alanine acetyltransferase	8.3009	0.0533899	0.385417	1		7.90496	0.0884936	0.301707	1
ACSP50_2048		protein-tyrosine-phosphatase	7.86048	0.252707	0.363941	1		7.70902	-0.0889227	0.507237	1
ACSP50_2049		pyridoxamine 5'-phosphate oxidase	9.59587	-0.0796374	0.371205	1		9.91308	-0.0467176	0.162438	1
ACSP50_2050		molybdopterin-binding oxidoreductase	8.10491	0.921147	0.307962	0.482307		7.46176	0.170218	0.261754	1
ACSP50_2051		patatin	9.26117	0.445514	0.635625	1		8.87925	0.130932	0.30456	1
ACSP50_2052		PadR family transcriptional regulator	7.67139	-0.25726	0.930885	1		8.39281	0.261337	0.414299	1
ACSP50_2053		acyl-CoA dehydrogenase	7.22956	-0.597397	0.815079	1		7.91682	-0.0639182	0.553356	1
ACSP50_2054		hypothetical protein	8.90756	0.0543816	0.318306	1		9.37322	-0.132012	0.276069	1
ACSP50_2055		hypothetical protein	10.8409	0.1628	0.169134	1		8.54575	-0.0822164	0.51182	1
ACSP50_2056		glycogen synthase	6.81189	0.0952043	0.22813	1		7.14289	-0.102244	0.309636	1
ACSP50_2057		glycosyl transferase family 1	9.64092	0.034707	0.381292	1		9.37101	-0.354982	0.28245	1
ACSP50_2058		glycosyl transferase	7.84727	0.041019	0.373	1		7.91963	-0.501548	0.386716	1
ACSP50_2059		hypothetical protein	7.00051	0.666094	0.311285	1		6.6584	-0.194398	0.537239	1
ACSP50_2060		acetyl-CoA carboxylase	11.0242	-0.965043	0.487752	1		11.3138	-0.112282	0.220229	1
ACSP50_2061		penicillin acylase	9.45541	0.596861	0.604036	1		7.29182	0.518002	0.856686	1
ACSP50_2062		sensor-like histidine kinase	7.95371	-2.3718	1.05246	1		10.1445	0.525484	0.271494	1
ACSP50_2063		dynein regulation protein LC7	7.38244	-2.54937	1.51654	1		9.81035	0.326473	0.362533	1
ACSP50_2064		hypothetical protein	7.77083	-2.23557	1.16809	1		10.2115	0.23405	0.219732	1
ACSP50_2065		ATP-binding protein	7.44062	-1.88837	1.03692	1		9.50943	0.281075	0.166539	1
ACSP50_2066		hypothetical protein	8.41863	-0.210537	0.712036	1		7.94521	-0.141683	0.463843	1
ACSP50_2067		xylulokinase	6.82853	0.00181286	0.82521	1		6.66033	-0.870711	0.765673	1
ACSP50_2068		aminotransferase	9.39081	0.211541	0.262334	1		7.8302	0.0379667	0.41139	1
ACSP50_2069		hypothetical protein	6.5745	-0.0278141	0.815083	1		6.80309	0.0281076	0.71178	1
ACSP50_2070		hypothetical protein	13.9553	0.00836386	0.377076	1		12.1719	0.0788585	0.650546	1
ACSP50_2071		cytochrome P450	7.7522	0.0200989	0.550342	1		7.6196	-0.197652	0.359219	1
ACSP50_2072		1; 4-beta cellobiohydrolase	9.15108	0.296425	0.485414	1		8.36326	-0.0117873	0.596132	1
ACSP50_2073		(2Fe-2S)-binding protein	8.36967	0.966115	0.876678	1		7.83392	0.96334	0.789539	1
ACSP50_2074		bacterioferritin	6.66727	1.7845	1.31797	1		6.11394	1.20086	0.900725	1
ACSP50_2075		hypothetical protein	8.05722	0.306088	0.472964	1		8.21127	0.0847337	0.362909	1
ACSP50_2076		repressor LexA	8.33292	-0.0140671	0.458414	1		8.10942	-0.242577	0.160909	1
ACSP50_2077		chitosanase	9.55792	0.0265889	0.908612	1		7.72244	0.44187	0.680398	1
ACSP50_2078	xylR	ROK family protein	10.2676	-0.150518	0.388038	1		9.27923	0.138563	0.281684	1
ACSP50_2079		sugar ABC transporter substrate-binding protein	6.23615	0.0382651	0.272674	1		6.99683	0.250087	0.446382	1
ACSP50_2080		sugar ABC transporter permease	7.8479	0.0524106	0.242585	1		6.95799	0.0556558	0.547871	1
ACSP50_2082		6-phospho-beta-glucosidase	8.47607	0.304614	0.86766	1		7.46546	0.0429752	0.495296	1
ACSP50_2083		ATPase	7.88628	0.181909	0.311805	1		7.32962	0.128497	0.374681	1
ACSP50_2084		ydeE-like MFS-type transporter	8.31806	-0.108849	0.576333	1		7.95131	0.242854	0.461389	1
ACSP50_2085		transcriptional regulator	8.42709	0.354515	0.662285	1		7.39947	0.0396284	0.562586	1
ACSP50_2086		peptidase M14	6.62748	0.00810565	0.523911	1		8.27399	1.45257	0.509271	0.635493
ACSP50_2087		Methyl-accepting chemotaxis aspartate transducer	7.6725	0.447376	0.472885	1		7.41752	0.208048	0.0159094	1
ACSP50_2088		alpha-1;2-mannosidase	9.17188	-0.241641	0.479775	1		7.74237	0.069131	0.50733	1
ACSP50_2089		LacI family transcriptional regulator	11.1429	0.233732	0.377372	1		9.61086	0.00238739	0.466679	1
ACSP50_2090		hypothetical protein	8.97028	0.572242	0.538486	1		6.90223	0.0293175	0.649829	1
ACSP50_2091		phosphodiesterase	8.14955	0.338782	0.292614	1		8.02622	0.158552	0.188193	1
[truncated: 5,991 more rows]

## Sheet: Table S6
Table S6	Summary of all transcriptomic studies of the MRLGR in Actinoplanes sp. SE50/110 in this study.
Locus	Gene	Annotation	co-transcribed	sig. up-regulated on maltose	significantly down-regulated		significantly up-regulated		Abbreviation	Description
			(according to Droste et al., 2020 submitted to BMC Genomics)	in ACSP50_WT	in ACSP50_ΔmalT		in ACSP50_OEmalT		ACSP50_WT	Actinoplanes sp. SE50/110 wild type
			determined by RNA-seq	determined by microarray	by microarray	by RT-qPCR	determined by RT-qPCR		ACSP50_ΔmalT	Actinoplanes sp. SE50/110 strain with deleted malT (ACSP50_3915) gene
ACSP50_3900		hypothetical protein	+		+	+	+		ACSP50_OEmalT	Actinoplanes sp. SE50/110 strain with overexpression of malT (ACSP50_3915) gene using the strong promoter PgapDH from Eggerthella lenta (Schaffer et al., 2019)
ACSP50_3901		uncharacterized protein	+	+	+	+	+		Locus	Locus tag of Actinoplanes sp. SE50/110 according to annotation by Wolf et al., 2017b
ACSP50_3902		uncharacterized protein	+		+	+	+		Gene	trivial name of a gene of Actinoplanes sp. SE50/110 according to annotation by Wolf et al., 2017b
ACSP50_3903		hypothetical protein	+	+	+	+	+		Annotation	(predicted) gene function according to the annotation by Wolf et al., 2017b
ACSP50_3904		uncharacterized protein				+	+
ACSP50_3905		hypothetical protein							+	Genes with significantly different transcription (padj-value < 0.05 and fold-change < 0.5 or > 2.0)
ACSP50_3906		putative WD repeat-containing protein					+
ACSP50_3907		hypothetical protein			+	+	+		significantly increased (for RT-qPCR data)		fold-change > 2.0 AND padj-value < 0.05
ACSP50_3908		membrane protein	+	+	+	+	+		significantly decreased (for RT-qPCR data)		fold-change < 0.5 AND padj-value < 0.05
ACSP50_3909		AI-2E family transporter	+	+	+	+	+
ACSP50_3910		membrane protein	+	+	+	+			significantly increased (for microarray data)		M-value > 1.1 AND padj-value < 0.05
ACSP50_3911		hypothetical protein	+	+	+	+	+		significantly decreased (for microarray data)		M-value < -1.1 AND padj-value < 0.05
ACSP50_3912		membrane protein	+	+	+	+	+
ACSP50_3913		glucosidase	+	+	+	+	+
ACSP50_3914		alpha-amylase	+		+	+	+
ACSP50_3915	malT	TPR repeat containing transcriptional regulator LuxR family	+	+	+	+	+
ACSP50_3916		membrane protein	+	+	+	+	+
ACSP50_3917		MalT-like; LuxR family transcriptional regulator	+			+	+
ACSP50_3918		hypothetical protein	+			+
ACSP50_3919		class II glutamine amidotransferase	+	+	+	+	+
ACSP50_3920		transporter	+	+	+	+
ACSP50_3921		arginine deiminase	+	+	+	+	+
ACSP50_3922		ornithine carbamoyltransferase	+	+	+	+	+
ACSP50_3923		carbamate kinase	+	+		+	+
ACSP50_3924		cyclic nucleotide-binding protein	+		+	+
ACSP50_3925		hypothetical protein
ACSP50_3926		hypothetical protein					+
ACSP50_3927		hypothetical protein
ACSP50_3928		hypothetical protein	+			+	+
ACSP50_3929		hypothetical protein	+	+	+	+	+
ACSP50_3930		MFS transporter	+		+	+	+
ACSP50_3931		hypothetical protein	+			+	+
ACSP50_3932		membrane protein	+			+	+
ACSP50_3933		uncharacterized protein	+	+		+	+
ACSP50_3934		conserved hypothetical protein	+	+	+	+	+
ACSP50_3935		diacylglycerol kinase	+	+		+	+
ACSP50_3936		peptidase M48	+	+	+	+	+
ACSP50_3937		hypothetical protein	+	+	+	+	+
ACSP50_3938		hypothetical protein	+			+	+
ACSP50_3939		membrane protein	+	+	+	+	+
ACSP50_3940		uncharacterized protein	+	+	+	+	+
ACSP50_3941		signal transduction protein
ACSP50_3942		hypothetical protein
ACSP50_3943		hypothetical protein
ACSP50_3944		beta-Ala-His dipeptidase	+		+	+
ACSP50_3945		uncharacterized protein	+	+	+	+	+
ACSP50_3946		amino acid permease	+	+	+	+	+
ACSP50_3947		hypothetical protein	+	+	+	+	+
ACSP50_3948		hypothetical protein	+
ACSP50_3949		MFS transporter	+		+	+	+
ACSP50_3950		peptidase M24	+	+	+	+	+

## Sheet: Table S7
Table S7	Results of the RT-qPCR of the MRLGR genes in ACSP50_ΔmalT and ACSP50_OEmalT each compared to the wild type level on maltose.
	ACSP50_ΔmalT vs. ACSP50_WT on maltose				ACSP50_OEmalT vs. ACSP50_WT on maltose
Locus	fold-change	SD	padj-value		fold-change	SD	padj-value		Abbreviation / Column	Explanation
ACSP50_3900	0.000403074	0.0072582	0.000275302		10.2912	0.990352	0.000651934		ACSP50_WT		Actinoplanes sp. SE50/110 wild type
ACSP50_3901	0.00316554	0.00813076	0.000703751		4.42804	0.872135	0.0042353		ACSP50_pSET		Actinoplanes sp. SE50/110 wild type carrying the empty vector control pSET152
ACSP50_3902	0.00164998	0.00078508	0.000791375		5.66994	0.211839	0.0466246		ACSP50_ΔmalT		Actinoplanes sp. SE50/110 strain with deleted malT (ACSP50_3915) gene
ACSP50_3903	0.00111146	0.00934164	0.000957244		8.57419	0.311295	0.00311351		ACSP50_OEmalT		Actinoplanes sp. SE50/110 strain with overexpression of malT (ACSP50_3915) gene using the strong promoter PgapDH from Eggerthella lenta (Schaffer et al., 2019)
ACSP50_3904	0.000403074	0.0104927	0.000122647		9.11524	0.626672	0.00388382		Locus		Locus tag of Actinoplanes sp. SE50/110 according to annotation by Wolf et al., 2017
ACSP50_3905	0.984472	0.00423273	0.133391		1.21998	0.324477	0.0877517		fold-change		difference of transcript amount of the two compared strains or conditions
ACSP50_3906	0.527289	0.00410397	0.0366719		7.31787	0.47294	0.00799124		SD		standard deviation of three biological replicates
ACSP50_3907	0.361355	0.00413524	0.00988722		10.6172	0.662891	0.0438893		padj		false-discovery-rate (FDR) according to Benjaminii Hochberg
ACSP50_3908	0.00119675	0.00078508	2.08001e-05		3.07375	0.695126	0.0156483
ACSP50_3909	0.00766942	0.0119533	0.000851175		7.6211	0.801852	0.00318994		fold-change > 2		increased transcription in the deletion mutant ACSP50_ΔmalT compared to ACSP50_WT / increased transcription in the overexpression mutant ACSP50_OEmalT compared to empty vector control ACSP50_pSET
ACSP50_3910	0.000177077	0.000189038	3.28012e-05		1.92297	0.40653	0.0158757		fold-change < 2		decreased transcription in the deletion mutant ACSP50_ΔmalT compared to ACSP50_WT / decreased transcription in the overexpression mutant ACSP50_OEmalT compared to empty vector control ACSP50_pSET
ACSP50_3911	0.000395692	0.000173611	3.08346e-06		2.32409	0.689372	0.0377733
ACSP50_3912	0.0033771	0.000921096	2.14217e-06		6.9163	0.704817	0.00236911		significantly increased		fold-change > 2 AND padj-value < 0.05
ACSP50_3913	0.000620908	8.86005e-05	7.09312e-08		2.53151	0.25133	0.000764285		significantly decreased		fold-change < 0.5 AND padj-value < 0.05
ACSP50_3914	0.000156668	8.33515e-05	3.72717e-06		3.27161	0.327414	0.000827438
ACSP50_3915	1.47731e-05	2.95804e-06	4.83052e-08		5.5661	0.321455	0.00018232
ACSP50_3916	0.0098659	0.00426374	2.40616e-05		2.47942	0.447064	0.00710403
ACSP50_3917	0.0277122	0.00750445	1.31676e-05		2.53151	0.241178	0.000651934
ACSP50_3918	0.00737402	0.00498872	7.98135e-05		1.7211	0.379034	0.0231769
ACSP50_3919	0.0110485	0.0071361	9.70803e-05		5.01645	0.349333	0.000322463
ACSP50_3920	0.00331525	0.00105723	3.66419e-06		1.22547	0.142712	0.0235839
ACSP50_3921	0.00139067	0.00196142	0.000205117		10.2201	0.984852	0.00413532
ACSP50_3922	0.00130657	0.00193302	0.000223733		9.00047	0.962185	0.00466273
ACSP50_3923	0.00219231	0.00177296	5.73084e-05		8	0.34448	0.00011258
ACSP50_3924	0.00255346	0.00220975	7.73999e-05		1.92344	0.447735	0.0284979
ACSP50_3925	0.831287	0.0125372	0.0311398		1.51148	0.377913	0.871399
ACSP50_3926	0.761437	0.001321	0.00388001		2.12128	0.871273	0.0112318
ACSP50_3927	0.821449	0.00326284	0.0458799		1.68108	0.77121	1
ACSP50_3928	0.0140288	0.00242877	0.000391096		4.11814	0.61243	0.00175235
ACSP50_3929	0.00573793	0.0337588	7.49628e-06		5.66781	0.24831	0.00123538
ACSP50_3930	0.0105464	0.00699928	5.60696e-06		4.11947	0.113859	0.00112335
ACSP50_3931	0.145409	0.00855067	7.5926e-05		3.98812	0.331341	0.0311289
ACSP50_3932	0.0184635	0.0274333	1.93553e-05		5.12381	0.42385	0.0331225
ACSP50_3933	0.0072898	0.0267719	8.49016e-05		8.88912	0.523143	0.00358235
ACSP50_3934	0.0075287	0.00686868	7.90326e-05		8.23715	0.48184	0.0211389
ACSP50_3935	0.0105476	0.0974216	6.11269e-06		7.21824	0.145141	0.00512778
ACSP50_3936	0.00281413	0.001633	1.28737e-06		9.11372	0.234245	0.00382356
ACSP50_3937	0.00896521	0.00620388	4.52371e-06		6.96325	0.581432	0.0118992
ACSP50_3938	0.00181812	0.00311296	9.10313e-05		8.90737	0.984852	0.00415634
ACSP50_3939	0.0220461	0.0118733	5.72393e-05		6.16884	0.962185	0.00478826
ACSP50_3940	0.0708052	0.0216722	4.32536e-08		11.2485	0.34448	0.000113097
ACSP50_3941	1.01813	0.0719507	0.0491392		1.20123	0.21213	1
ACSP50_3942	0.815142	0.0237232	0.311924		1.12347	0.33112	0.981711
ACSP50_3943	0.779982	0.0439674	0.0311349		1.43891	0.424551	1
ACSP50_3944	0.318756	0.00717591	0.00827177		1.1138	0.13151	0.544124
ACSP50_3945	0.00753466	0.0119505	7.12437e-06		5.44141	0.239512	0.0355193
ACSP50_3946	0.0105852	0.011319	7.11463e-05		6.16839	0.341351	0.0287312
ACSP50_3947	0.00225323	0.010176	0.00433568		9.11838	0.682454	0.00468235
ACSP50_3948	0.778513	0.113472	0.0411285		2.385	0.414522	0.37759
ACSP50_3949	0.00281809	0.0232357	0.0004415		8.33799	0.391476	0.00311939
ACSP50_3950	0.00992324	0.0312235	2.35243e-05		6.1149	0.234893	0.0228769
